# Supplementary material for: Conserved syntenic clusters of protein coding genes are missing in birds
Source: Genome Biol. 2014 Dec 18;15(12):565. doi: 10.1186/s13059-014-0565-1 (PMC4290089; doi:10.1186/s13059-014-0565-1)
Supplement: Additional file 1: Table S1. — Missing genes in syntenic blocks, or in close proximity to syntenic blocks, ordered according to chromosomal location in lizard. Table S2. Curation of misannotated Ensembl, Entrez Gene, and RefSeq genes in birds. Table S3. Evidence for closely related avian paralogs of missing genes in birds. Table S4. Evidence supporting the presence of genes in avian Entrez gene, RefSeq, and cloned mRNA databases, as well as lizard/human mRNA and protein BLAT/BLAST searches of avian genomes, trace archives, and EST/mRNA databases. Table S5. Annotation of false positive lizard Ensemble model BLAT alignments to the chicken genome. Table S6. Genes not found in chicken, but possibly present in other birds based on RefSeq annotations and on tBLASTn Searches of 60 Avian WGS contigs. Table S7. Genes previously reported as missing in birds. Reference citations are presented in Additional file 5. Table S8. Assessment of the presence of avian missing genes in crocodilian genomes. Table S9. Detailed list of functions associated with functional enrichment categories presented in Table 2A. Table S10. Major organs and systems affected by the loss of the missing avian genes in mice. Table S11. Genes whose deletion is associated with traits/phenotypes affecting tissues or organs that are absent in birds. Table S12. Genes that result in lethality alone in knockout mice, or when combined with other genes. Table S13. Genes associated with human disease and/or syndromes. Table S14. Gene Ontology terms that are enriched (BLAST2GO; P <0.05) in the chicken, human, and/or lizard lineages. Table S15. Possible functional consequences (and compensations) for genes associated with lethal and disease phenotypes in mammals. Reference citations are present in Additional file 5. Table S16. Human tissue specific expression of avian missing genes. Table S17. Orthogroup analysis of the avian missing genes presented in the Blast2Go analysis presented in Table S15. Table S18. Avian genes on unplaced chromosomes repre [file 13059_2014_565_MOESM1_ESM.xlsx]

## Sheet: Table S1
Supplemental Table 1A - Missing genes in syntenic blocks ordered according to chromosomal location in lizard.
Gene Name*	Lizard Deletion Group #		Human Deletion Group #	Lizard Ensembl Gene ID	Lizard Chr	Lizard Gene Start (bp)	Lizard Gene End (bp)	Human Ensembl Gene ID	Human Chr	Human Gene Start (bp)	Human Gene End (bp)
PLXNA3	1		52	ENSACAG00000005063	1	204580547	204674196	ENSG00000130827	X	153686621	153701989
LAGE3*	1		52	no model	1	204722150	204727231	ENSG00000196976	X	153705241	153707596
UBL4A*	1		52	ENSACAG00000005040†	1	204757557	204766490	ENSG00000102178	X	153712056	153714932
SLC10A3*	1		52	ENSACAG00000005038	1	204790610	204795417	ENSG00000126903	X	153715645	153719016
ARAF	2		49	ENSACAG00000011249	2	68109051	68130275	ENSG00000078061	X	47420516	47431307
SYN1	2		49	ENSACAG00000010994†/ ENSACAG00000025579†	2	68138387	68257534	ENSG00000008056	X	47431303	47479252
TIMP1	2		49	ENSACAG00000011200	2	68232439	68237829	ENSG00000102265	X	47441712	47446188
TUBB4A	3	$	23	ENSACAG00000015226	2	76112704	76144833	ENSG00000104833	19	6494330	6502595
DENND1C	3		23	ENSACAG00000015247	2	76175082	76214174	ENSG00000205744	19	6467218	6482568
CRB3	3		23	no model	2	76220769	76239668	ENSG00000130545	19	6464260	6467225
SLC25A23*	3		23	ENSACAG00000023604†	2	76324542	76352071	ENSG00000125648	19	6436093	6459762
PALM3	4		27	no model	2	76742722	76742808	ENSG00000187867	19	14164179	14169971
IL27RA	4		27	ENSACAG00000015657	2	76778983	76805771	ENSG00000104998	19	14142262	14164026
RLN3	4		27	ENSACAG00000015658	2	76840180	76846688	ENSG00000171136	19	14138960	14141854
CCDC151*	5		25	ENSACAG00000016925	2	78868518	78900610	ENSG00000198003	19	11531272	11546603
RGL3	5		25	ENSACAG00000016903	2	78916984	78966071	ENSG00000205517	19	11495017	11530018
LPPR2	6		24	ENSACAG00000016839	2	79116661	79139689	ENSG00000105520	19	11466062	11476374
CCDC159	6		24	ENSACAG00000016824	2	79170801	79180001	ENSG00000183401	19	11455360	11465620
TMEM205	6		24	ENSACAG00000016820	2	79198268	79202748	ENSG00000105518	19	11453452	11457194
RAB3D	6		24	ENSACAG00000016810	2	79253936	79262790	ENSG00000105514	19	11432723	11450344
TSPAN16*	6		24	no model	2	79271934	79285524	ENSG00000130167	19	11406824	11437672
DOCK6	6		24	ENSACAG00000016655	2	79371189	79462506	ENSG00000130158	19	11309971	11373157
KANK2	6		24	ENSACAG00000016624†	2	79592097	79611060	ENSG00000197256	19	11274944	11308243
PLXNB3	7		51	ENSACAG00000008378	2	86565621	86662335	ENSG00000198753	X	153029651	153044801
ABCD1	7		51	ENSACAG00000008539	2	86744277	86764600	ENSG00000101986	X	152991272	152995178
SLC6A8	8		50	ENSACAG00000008691	2	86877658	86918354	ENSG00000130821	X	152953554	152962048
PNCK	8		50	ENSACAG00000008973	2	87014719	87037210	ENSG00000130822	X	152935185	152954465
DUSP9	8		50	ENSACAG00000009178	2	87083224	87100896	ENSG00000130829	X	152907946	152916781
ATP2B3*	8		50	ENSACAG00000009210	2	87171629	87287215	ENSG00000067842	X	152783134	152848397
BGN	8		50	ENSACAG00000009615	2	87393940	87426153	ENSG00000182492	X	152760397	152775012
HAUS7	8		50	ENSACAG00000009779	2	87605835	87624101	ENSG00000213397	X	152713124	152760978
ASF1B*	9		28	ENSACAG00000012254	2	119356731	119364753	ENSG00000105011	19	14230321	14247768
PRKACA	9		28	ENSACAG00000012230†	2	119457730	119468229	ENSG00000072062	19	14202509	14228559
WDR49*	10		2	ENSACAG00000017891	3	9382365	9463471	ENSG00000174776	3	167196472	167371771
SERPINI2	10		2	ENSACAG00000027884†	3	9519618	9538300	ENSG00000114204	3	167159577	167196792
TRPM4*	11		40	ENSACAG00000012814	6	79825934	79849614	ENSG00000130529	19	49661052	49715091
PPFIA3	11		40	ENSACAG00000013088	6	79905568	79960593	ENSG00000177380	19	49622663	49654278
FUZ*	12		42	ENSACAG00000028153†	6	80184805	80192746	ENSG00000010361	19	50310147	50316506
AP2A1	12		42	ENSACAG00000013405†	6	80196262	80233542	ENSG00000196961	19	50270180	50310369
TSKS*	12		42	ENSACAG00000013575	6	80248459	80274638	ENSG00000126467	19	50243018	50266543
CPT1C	12		42	ENSACAG00000013620†	6	80276744	80296806	ENSG00000169169	19	50194373	50216988
SLC26A10*	13	$	10	ENSACAG00000000291	GL343212.1	128	19420	ENSG00000135502	12	58013310	58019934
ARHGEF25	13	$	10	ENSACAG00000007181	GL343212.1	115034	127841	ENSG00000240771	12	58003963	58013162
ESRRA*	14	$	6	ENSACAG00000007834	AAWZ02036029	262	5534	ENSG00000173153	11	64073044	64084215
KCNK4	14	$	6	ENSACAG00000012266	AAWZ02037243	13153	15633	ENSG00000182450	11	64060131	64067379
CCDC88B*	15	$	7	ENSACAG00000023873	GL343739.1	1131	19948	ENSG00000168071	11	64107695	64125006
PRDX5*	15	$	7	ENSACAG00000006402	AAWZ02036029	20109	28281	ENSG00000126432	11	64085560	64089283
RPS6KA4	15	$	7	ENSACAG00000015587	GL343739.1	26300	49386	ENSG00000162302	11	64126620	64139687
ADCY4	16		16	ENSACAG00000009349	GL343220.1	543233	585476	ENSG00000129467	14	24787555	24804299
RIPK3	16		16	ENSACAG00000025962†	GL343220.1	636298	640874	ENSG00000129465	14	24805227	24809251
NFATC4	16		16	ENSACAG00000009230	GL343220.1	654679	697294	ENSG00000100968	14	24834879	24848810
TTC5*	17		11	ENSACAG00000008636	GL343220.1	1002583	1014604	ENSG00000136319	14	20724717	20774153
CCNB1IP1*	17		11	ENSACAG00000008387	GL343220.1	1038704	1041432	ENSG00000100814	14	20779527	20801471
PARP2	17		11	ENSACAG00000008301	GL343220.1	1064801	1073434	ENSG00000129484	14	20811741	20826064
TEP1	17		11	ENSACAG00000008296	GL343220.1	1075028	1115951	ENSG00000129566	14	20833826	20881588
BCL7C*	18		21	ENSACAG00000007705	GL343220.1	1720811	1728456	ENSG00000099385	16	30844947	30906281
FBXL19	18		21	ENSACAG00000007651†	GL343220.1	1819350	1833799	ENSG00000099364	16	30934376	30960104
ORAI3	18		21	ENSACAG00000007631	GL343220.1	1845020	1858078	ENSG00000175938	16	30960387	30966259
NPHS1*	19		29	ENSACAG00000016398	GL343276.1	991859	1046825	ENSG00000161270	19	36316866	36342740
KIRREL2	19		29	ENSACAG00000016486	GL343276.1	1229145	1261895	ENSG00000126259	19	36347810	36358048
APLP1	19		29	ENSACAG00000016528	GL343276.1	1292325	1332462	ENSG00000105290	19	36358801	36370693
TBX6	20		19	ENSACAG00000015031	GL343279.1	356983	365052	ENSG00000149922	16	30097114	30103208
YPEL3	20		19	no model	GL343279.1	374754	378437	ENSG00000090238	16	30103635	30107521
MAPK3	20		19	ENSACAG00000015056	GL343279.1	416338	421979	ENSG00000102882	16	30125426	30134827
CORO1A	20		19	ENSACAG00000015112	GL343279.1	434271	444188	ENSG00000102879	16	30194148	30200397
IZUMO2	21		43	ENSACAG00000025465	GL343279.1	765616	772024	ENSG00000161652	19	50655805	50666452
MYH14	21		43	ENSACAG00000015586	GL343279.1	807270	862005	ENSG00000105357	19	50706885	50813802
CA11	22		38	ENSACAG00000015821	GL343279.1	1016566	1028681	ENSG00000063180	19	49141272	49149451
NTN5	22		38	ENSACAG00000015858	GL343279.1	1053114	1062534	ENSG00000142233	19	49164666	49176264
MAMSTR	22		38	ENSACAG00000026043†	GL343279.1	1123192	1133119	ENSG00000176909	19	49216255	49222978
VSIG10L	23		44	ENSACAG00000028015	GL343281.1	1155393	1193080	ENSG00000186806	19	51834790	51845378
IGLON5	23		44	ENSACAG00000010459	GL343281.1	1240746	1280113	ENSG00000142549	19	51815102	51833608
HOOK2	24		26	ENSACAG00000003428	GL343286.1	893159	914513	ENSG00000095066	19	12873817	12983554
JUNB	24		26	ENSACAG00000022758	GL343286.1	972344	972877	ENSG00000171223	19	12902310	12904124
PRDX2	24		26	ENSACAG00000003382	GL343286.1	990299	997204	ENSG00000167815	19	12907634	12912694
KREMEN2	25		17	ENSACAG00000006862	GL343287.1	1182154	1191039	ENSG00000131650	16	3013945	3018381
PAQR4*	25		17	ENSACAG00000006882	GL343287.1	1210887	1237421	ENSG00000162073	16	3019246	3023490
PKMYT1*	25		17	ENSACAG00000006893	GL343287.1	1242243	1246428	ENSG00000127564	16	3018025	3030540
KDELR1	26		37	ENSACAG00000016326	GL343329.1	130748	139013	ENSG00000105438	19	48885827	48894810
SYNGR4	26		37	no model	GL343329.1	145572	153577	ENSG00000105467	19	48867657	48879627
TMEM143*	26		37	ENSACAG00000016332	GL343329.1	161860	171716	ENSG00000161558	19	48835613	48867197
EMP3*	26		37	ENSACAG00000016345	GL343329.1	183443	193737	ENSG00000142227	19	48828629	48833810
CCDC114	26		37	ENSACAG00000016357	GL343329.1	230459	247675	ENSG00000105479	19	48799714	48825130
SUV420H2	27		47	ENSACAG00000016974	GL343329.1	1248755	1256377	ENSG00000133247	19	55851221	55859488
TMEM150B*	27		47	no model	GL343329.1	1278649	1283741	ENSG00000180061	19	55824227	55836708
BRSK1	27		47	ENSACAG00000016990†	GL343329.1	1289901	1330762	ENSG00000160469	19	55793440	55823901
RBCK1	28		48	ENSACAG00000008195	GL343346.1	1016022	1029992	ENSG00000125826	20	388142	411610
TRIB3	28		48	ENSACAG00000008188	GL343346.1	1052507	1053985	ENSG00000101255	20	361261	378203
CDC42EP5	29		45	ENSACAG00000021929	GL343329.1	1065568	1066083	ENSG00000167617	19	54976210	54984411
LENG9	29		45	ENSACAG00000016906	GL343329.1	1078998	1082684	ENSG00000182909	19	54972981	54974894
SLC6A16	30		41	ENSACAG00000017478	GL343355.1	26562	33868	ENSG00000063127	19	49792897	49828474
CD37	30		41	ENSACAG00000017465	GL343355.1	75383	89200	ENSG00000104894	19	49838428	49843859
TEAD2	30		41	ENSACAG00000017423	GL343355.1	98607	112238	ENSG00000074219	19	49843857	49865714
TULP2	31		39	ENSACAG00000017252	GL343355.1	542191	560653	ENSG00000104804	19	49384222	49401990
NUCB1*	31		39	ENSACAG00000017223	GL343355.1	570827	584809	ENSG00000104805	19	49403307	49426528
PLEKHA4*	31		39	ENSACAG00000017222	GL343355.1	630909	633544	ENSG00000105559	19	49340355	49371884
HSD17B14*	31		39	ENSACAG00000017215†/ ENSACAG00000017205†	GL343355.1	703301	740750	ENSG00000087076	19	49316279	49339934
BCAT2	31		39	ENSACAG00000017178	GL343355.1	794951	806638	ENSG00000105552	19	49298322	49314320
FGF21*	31		39	ENSACAG00000017175	GL343355.1	839719	843776	ENSG00000105550	19	49259344	49261580
DNAAF3	32		46	ENSACAG00000017144†	GL343355.1	871169	883645	ENSG00000167646	19	55670031	55678090
SYT5	32		46	ENSACAG00000017137	GL343355.1	899568	909118	ENSG00000129990	19	55682567	55691809
PTPRH	32		46	ENSACAG00000017116	GL343355.1	955194	978020	ENSG00000080031	19	55692616	55720874
TMEM86B*	32		46	ENSACAG00000017115	GL343355.1	1008714	1013802	ENSG00000180089	19	55738007	55741647
PPP6R1	32		46	ENSACAG00000017059	GL343355.1	1057743	1080200	ENSG00000105063	19	55741148	55770363
SPRED3	33		30	ENSACAG00000002391	GL343427.1	438718	446593	ENSG00000188766	19	38879061	38886881
FAM98C*	33		30	ENSACAG00000002418	GL343427.1	459590	470977	ENSG00000130244	19	38893775	38899728
RASGRP4*	33		30	ENSACAG00000002462	GL343427.1	474256	502857	ENSG00000171777	19	38899695	38916945
LRP10	34	$	12	ENSACAG00000001476	GL343879.1	1612	11940	ENSG00000197324	14	23340822	23350789
REM2	34	$	12	ENSACAG00000001521	GL343879.1	17394	30191	ENSG00000139890	14	23352374	23356895
SLC7A7	34		12	ENSACAG00000001035	GL343491.1	548382	563432	ENSG00000155465	14	23242431	23299029
MRPL52	34		12	ENSACAG00000001265	GL343491.1	568273	571400	ENSG00000172590	14	23299088	23304246
MMP14	34		12	ENSACAG00000001287	GL343491.1	581212	597255	ENSG00000157227	14	23305766	23318236
RAB1B	35		8	ENSACAG00000009125†	GL343519.1	94714	98497	ENSG00000174903	11	66036004	66044963
KLC2	35		8	ENSACAG00000003773	GL343519.1	110613	125845	ENSG00000174996	11	66024765	66035331
PACS1	35		8	ENSACAG00000003679	GL343519.1	140611	194059	ENSG00000175115	11	65837834	66012218
FBRS*	36		20	ENSACAG00000011419	GL343516.1	160010	178042	ENSG00000156860	16	30669752	30682131
PRR14*	36		20	ENSACAG00000011410	GL343516.1	183831	187563	ENSG00000156858	16	30662038	30667761
MMP25*	37		18	ENSACAG00000010453	GL343516.1	392301	401890	ENSG00000008516	16	3096682	3110727
CCDC64B*	37		18	ENSACAG00000010435	GL343516.1	424738	440283	ENSG00000162069	16	3077683	3086927
FERMT3	38		5	ENSACAG00000000330	GL343555.1	380027	391722	ENSG00000149781	11	63974150	63991354
TRPT1	38		5	ENSACAG00000000696	GL343555.1	393389	405559	ENSG00000149743	11	63991271	63993726
NUDT22*	38		5	ENSACAG00000000727	GL343555.1	410633	415802	ENSG00000149761	11	63993413	63998158
DNAJC4	38		5	ENSACAG00000000232	GL343555.1	429210	439005	ENSG00000110011	11	63997750	64001758
CALM3	39		36	ENSACAG00000008513†	GL343568.1	347088	358586	ENSG00000160014	19	47104608	47114039
PTGIR	39		36	ENSACAG00000008563	GL343568.1	413014	415119	ENSG00000160013	19	47123726	47128354
GNG8*	39		36	ENSACAG00000008584	GL343568.1	433554	435193	ENSG00000167414	19	47137333	47137939
CCHCR1	40		3	ENSACAG00000017247	GL343623.1	264676	282718	ENSG00000204536	6	31110216	31126015
TCF19*	40		3	ENSACAG00000017251	GL343623.1	290220	294759	ENSG00000137310	6	31126319	31134936
POU5F1	40		3	ENSACAG00000017258†	GL343623.1	305954	310934	ENSG00000204531	6	31132128	31134947
TMEM150A	41		1	ENSACAG00000020953	GL343608.1	135295	144160	ENSG00000168890	2	85825671	85829821
RNF181	41		1	no model	GL343608.1	149110	150608	ENSG00000168894	2	85822848	85824704
DNAH2*	42		22	ENSACAG00000009725	GL343655.1	9063	117946	ENSG00000183914	17	7620672	7737062
KIFC2	43	$	4	ENSACAG00000007469	GL343903.1	76755	115464	ENSG00000167702	8	145691426	145699585
FOXH1	43	$	4	ENSACAG00000022090	GL343750.1	234845	237885	ENSG00000160973	8	145698795	145701718
GSK3A	44		34	ENSACAG00000003202†	GL343909.1	9018	13403	ENSG00000105723	19	42734338	42746777
ERF	44		34	No Model	GL343637.1	138558	141323	ENSG00000105722	19	42751717	42759309
HOMEZ	45		13	ENSACAG00000007379†	GL343776.1	10884	12335	ENSG00000215271	14	23743250	23755326			162
SLC7A8*	45		13	ENSACAG00000007300	GL343776.1	37418	52270	ENSG00000092068	14	23594504	23652883
CEBPE	45		13	ENSACAG00000007268	GL343776.1	57173	62353	ENSG00000092067	14	23586513	23588825
C14orf119*	45		13	ENSACAG00000007265	GL343776.1	75177	76639	ENSG00000179933	14	23563974	23569665
PPP1R3E	45		13	ENSACAG00000006182†	GL343680.1	269646	272554	ENSG00000235194	14	23765112	23772057
FOXA3	46		35	ENSACAG00000007869	GL344028.1	14981	16165	ENSG00000170608	19	46367518	46377054
IRF2BP1	46		35	ENSACAG00000007842	GL344028.1	56468	58309	ENSG00000170604	19	46386866	46389376
MYPOP	46		35	ENSACAG00000022477	GL344028.1	70413	75846	ENSG00000176182	19	46393285	46405862
PELI3*	47		9	ENSACAG00000004117	GL344045.1	29739	33344	ENSG00000174516	11	66234216	66244808
DPP3*	47		9	ENSACAG00000004159	GL344045.1	46201	60081	ENSG00000254986	11	66247484	66277130
BBS1	47		9	ENSACAG00000010165†	GL344045.1	99706	124076	ENSG00000256349	11	66276550	66301084
IRF9	48	$	15	ENSACAG00000003946†	AAWZ02036190	50	8933	ENSG00000213928	14	24630262	24635774
CHMP4A*	48	$	15	ENSACAG00000010780	AAWZ02037795	5568	9894	ENSG00000254505	14	24678789	24683075
REC8*	48	$	15	ENSACAG00000027028†	GL343400.1	9639	17601	ENSG00000100918	14	24641062	24649463
IPO4*	48	$	15	ENSACAG00000003973†	GL343400.1	22993	46608	ENSG00000196497	14	24649425	24658170
TM9SF1	48	$	15	ENSACAG00000010366†	GL343400.1	56804	61579	ENSG00000100926	14	24658349	24664893
TSSK4	48	$	15	ENSACAG00000003999	GL343400.1	72581	76512	ENSG00000139908	14	24674903	24677568
MDP1*	48	$	15	ENSACAG00000004003†	GL343400.1	96022	99013	ENSG00000213920	14	24683143	24685273
PSME2*	49	$	14	ENSACAG00000000466	GL344031.1	1049	5244	ENSG00000100911	14	24612574	24616779
PSME1*	49	$	14	ENSACAG00000000723	GL344031.1	23555	32896	ENSG00000092010	14	24605367	24608176
SERTAD1*	50		32	ENSACAG00000003099†	LGf	2157487	2158176	ENSG00000197019	19	40927499	40931932
PRX	50		32	ENSACAG00000025131	LGf	2195608	2203549	ENSG00000105227	19	40899672	40919271
CNTD2	51	$	31	no model	LGf	2324675	2324809	ENSG00000105219	19	40728115	40732597
MAP3K10	51	$	31	ENSACAG00000013081	LGf	2371431	2383730	ENSG00000130758	19	40697651	40721481
EGLN2	52		33	ENSACAG00000013704	LGf	2876578	2893177	ENSG00000171570	19	41305048	41314336
CYP2F1	52		33	ENSACAG00000026791	LGf	2899785	2917334	ENSG00000237118	19	41324626	41332677
$ indicates deletion block was assembled based on evidence of synteny in painted turtle or American alligator.
† indicates that the orthology of a previously unannotated lizard Ensembl model was established.
* Confirms a loss described in Zhang et al, Science (provisionally accepted; Table S10)
"No model" entries for Lizard Ensembl Gene ID were identified through cross-species BLAT-alignments
Supplemental Table 1B - Missing genes in close proximity to missing syntenic blocks**
AIF1				ENSACAG00000016031	2	193923294	193928746	ENSG00000204472	6	31582961	31584798
ANKRD23				ENSACAG00000006344	GL343484.1	482975	499382	ENSG00000163126	2	97490263	97523671
APEX2*				ENSACAG00000011201	1	205709289	205722150	ENSG00000169188	X	55026790	55035490
APOM				ENSACAG00000012357	2	194027089	194032976	ENSG00000204444	6	31620193	31625987
ATL3				ENSACAG00000002701	GL343890.1	68886	78645	ENSG00000184743	11	63391559	63439393
ATP6AP1				ENSACAG00000012772†	2	89835996	89842821	ENSG00000071553	X	153656978	153664862
AVIL				ENSACAG00000012787	2	66980914	67021231	ENSG00000135407	12	58191159	58212487
AVPR2				ENSACAG00000021016	2	88186002	88196150	ENSG00000126895	X	153167985	153172619
C14orf93*				ENSACAG00000001898	GL343879.1	101664	110266	ENSG00000100802	14	23456110	23479375
C19orf52				ENSACAG00000025187	2	80899246	80900843	ENSG00000142444	19	11039409	11044211
C19orf55				ENSACAG00000016618	GL343276.1	1438654	1442010	ENSG00000167595	19	36249044	36261930
C19orf81				ENSACAG00000012228	6	79441365	79444903	ENSG00000235034	19	51152702	51162567
CACNG6*				ENSACAG00000016522	GL343329.1	414905	446737	ENSG00000130433	19	54495542	54515923
CD97				ENSACAG00000010832	2	118814425	118840612	ENSG00000123146	19	14491313	14519537
CDH24				ENSACAG00000006980	GL343776.1	160902	184031	ENSG00000139880	14	23516271	23526747
CDKN2D				ENSACAG00000015955	2	80414391	80420306	ENSG00000129355	19	10677138	10679735
CLEC11A*				ENSACAG00000012109	6	79261143	79269138	ENSG00000105472	19	51226605	51228979
CNTROB*				ENSACAG00000005613	GL343400.1	957550	978700	ENSG00000170037	17	7835419	7853236
CYB5D1*				ENSACAG00000004459	GL343784.1	136667	141534	ENSG00000182224	17	7761064	7765600
DOC2A				ENSACAG00000010202	GL343606.1	290103	311669	ENSG00000149927	16	30016830	30034591
EFS*				ENSACAG00000006269	GL343680.1	208238	217968	ENSG00000100842	14	23825611	23834961
ELK1*				ENSACAG00000004726†	2	68501744	68511937	ENSG00000126767	X	47494920	47510003
EPN1				ENSACAG00000015534	GL343279.1	734955	751149	ENSG00000063245	19	56186592	56221224
EPS8L1*				ENSACAG00000016875	GL343329.1	991013	1015514	ENSG00000131037	19	55583388	55599291
FAM120C				ENSACAG00000012139	1	205520641	205539311	ENSG00000184083	X	54094757	54209714
FAM71E1				ENSACAG00000012337	6	79580684	79584485	ENSG00000142530	19	50970047	50980003
FGD1				ENSACAG00000012290	1	205292888	205318129	ENSG00000102302	X	54471887	54522599
FKBPL*				ENSACAG00000025499	2	194768922	194769614	ENSG00000204315	6	32096484	32098068
FLT3LG				ENSACAG00000017350	GL343355.1	249104	258326	ENSG00000090554	19	49977486	49989487
GAPDHS*				ENSACAG00000010085	GL343281.1	84810	93909	ENSG00000105679	19	36024314	36036218
GDI1				ENSACAG00000015546	GL344369.1	15037	32410	ENSG00000203879	X	153665266	153671814
GLS2				ENSACAG00000016563	2	93153266	93174657	ENSG00000135423	12	56864736	56882198
GMPR2				ENSACAG00000004007	GL343400.1	114756	121175	ENSG00000100938	14	24701628	24708448
GPR173				ENSACAG00000021048	2	89248786	89249898	ENSG00000184194	X	53078273	53109797
GPR84*				ENSACAG00000007635	2	70910827	70911978	ENSG00000139572	12	54756229	54758271
GRAMD1A*				ENSACAG00000005701	GL343514.1	82341	142933	ENSG00000089351	19	35491227	35517373
HAS1				ENSACAG00000004649	GL343604.1	133819	141486	ENSG00000105509	19	52216365	52227227
HAUS4				ENSACAG00000001869†	GL343879.1	85706	94694	ENSG00000092036	14	23415437	23426363
HIF3A				ENSACAG00000016766	GL343568.1	194964	233742	ENSG00000124440	19	46800303	46846690
HIGD1C				ENSACAG00000012703	2	67297916	67302569	ENSG00000214511	12	51347705	51364289
HSPB6				ENSACAG00000016645	GL343276.1	1464083	1471512	ENSG00000004776	19	36245469	36248980
IRAK1				ENSACAG00000012475	2	88411488	88457459	ENSG00000184216	X	153275951	153285431
IRF3*				ENSACAG00000014027	6	80617109	80632227	ENSG00000126456	19	50162829	50169132
ITPKC				ENSACAG00000013527	LGf	2766974	2774244	ENSG00000086544	19	41223008	41246763
JPH4*				ENSACAG00000008060	GL343877.1	85591	106213	ENSG00000092051	14	24037244	24048009
KCNAB3				ENSACAG00000004127	GL343784.1	12542	31422	ENSG00000170049	17	7825177	7833121
KCND1*				ENSACAG00000007541	GL343326.1	1134769	1229754	ENSG00000102057	X	48818647	48827976
KCNJ14*				ENSACAG00000016771	GL343329.1	776398	779423	ENSG00000182324	19	48958766	48969367
KCNK6				ENSACAG00000003911	LGf	1892986	1895635	ENSG00000099337	19	38810484	38819660
KCNN4				ENSACAG00000004522	LGf	33570	50992	ENSG00000104783	19	44270685	44285409
KMT2B				ENSACAG00000016679	GL343276.1	1487877	1523466	ENSG00000105663	19	36208921	36229779
LRRC8E*				ENSACAG00000009928	2	119595222	119598363	ENSG00000171017	19	7953390	7966906
MACROD1				ENSACAG00000012554	GL343555.1	34990	49812	ENSG00000133315	11	63766030	63933578
MAP4K1				ENSACAG00000002195	GL343427.1	738666	785837	ENSG00000104814	19	39078281	39109522
MARCH9				no model	2	66745968	66821768	ENSG00000139266	12	58148881	58154190
METTL21B				ENSACAG00000013082	2	66950920	66954836	ENSG00000123427	12	58165275	58176324
MFSD3*				ENSACAG00000010582	GL343636.1	181524	194216	ENSG00000167700	8	145734457	145736569
MIA*				ENSACAG00000013578†	LGf	2815625	2818119	ENSG00000261857	19	41281300	41283392
MYL6B*				ENSACAG00000022592	2	93831882	93844004	ENSG00000196465	12	56546040	56551771
Novel				ENSACAG00000015484†	2	76407091	76414642	ENSG00000214347	19	6396356	6412415
NR1H2				ENSACAG00000012517	6	79748994	79759951	ENSG00000131408	19	50832949	50886266
NTF4*				ENSACAG00000013323	6	80127662	80128276	ENSG00000167744	19	49564397	49567124
PDZD4				ENSACAG00000011417	2	87871892	87885092	ENSG00000067840	X	153067621	153096020
PIM2				ENSACAG00000007632	GL343326.1	1315726	1323614	ENSG00000102096	X	48770459	48776301
PLCB3				ENSACAG00000000781	GL343898	18599	81386	ENSG00000149782	11	64018995	64035393
PODNL1				ENSACAG00000015752	2	76998642	77012072	ENSG00000132000	19	14042000	14064204
PPP1R3F*				ENSACAG00000021937	2	89172477	89173515	ENSG00000049769	X	49126306	49157929
PRRC2A				ENSACAG00000012433	2	193947910	193978099	ENSG00000204469	6	31588497	31605548
PRRG2				no model	6	80480876	80499208	ENSG00000126460	19	50084587	50094265
PRSS53*				ENSACAG00000007085	GL343220.1	2121831	2129282	ENSG00000151006	16	31094758	31100949
PRSS8				ENSACAG00000006748	GL343220.1	2308452	2314067	ENSG00000052344	16	31142756	31147083
PSMB11*				ENSACAG00000001963	GL343879.1	130525	131133	ENSG00000222028	14	23511376	23513269
PSPN				ENSACAG00000015501	2	76458837	76459112	ENSG00000125650	19	6375305	6375860
RAB2B*				ENSACAG00000003034†	GL343466.1	460479	470285	ENSG00000129472	14	21927179	21945132
RCN3				ENSACAG00000013873	6	80441128	80452196	ENSG00000142552	19	50030875	50046889
RETN*				no model	2	102966292	102966414	ENSG00000104918	19	7733972	7735340
RPGRIP1*				ENSACAG00000003274	GL343466.1	353349	381727	ENSG00000092200	14	21756098	21819460
RRAS				ENSACAG00000013955	6	80559594	80572187	ENSG00000126458	19	50138552	50143400
S1PR5				ENSACAG00000016058	2	80239345	80240472	ENSG00000180739	19	10623623	10628607
SAC3D1*				ENSACAG00000003559	GL344077.1	81908	83806	ENSG00000168061	11	64808373	64812300
SAPCD1				ENSACAG00000017309	GL343570.1	168452	176647	ENSG00000228727	6	31730576	31732628
SLC22A17				ENSACAG00000006219	GL343680.1	226616	246142	ENSG00000092096	14	23815515	23822121
SLC44A4*				ENSACAG00000010687	2	194471479	194510770	ENSG00000204385	6	31830969	31846823
SNX15				ENSACAG00000003518	GL344077.1	59280	69328	ENSG00000110025	11	64781654	64808044
SPHK2*				ENSACAG00000015681	GL343279.1	921442	941183	ENSG00000063176	19	49122548	49133973
SPIB*				no model	6	79664828	79665106	ENSG00000142539	19	50922195	50932246
SPRYD4				ENSACAG00000016562	2	93177761	93182423	ENSG00000176422	12	56862301	56864763
STAP2*				ENSACAG00000013238	GL343531.1	6289	23626	ENSG00000178078	19	4324041	4338847
STX10*				ENSACAG00000003807	GL343286.1	680874	694404	ENSG00000104915	19	13254872	13261197
STX4				ENSACAG00000007287	GL343220.1	2063546	2078295	ENSG00000103496	16	31044210	31054296
STXBP2*				ENSACAG00000017105	2	102994664	103013216	ENSG00000076944	19	7701991	7712758
SYP*				ENSACAG00000012914	2	88916335	88927920	ENSG00000102003	X	49044269	49056718
TBC1D10B				ENSACAG00000010627	GL343516.1	322262	338984	ENSG00000169221	16	30368423	30381585
THTPA				ENSACAG00000008035	GL343877.1	139327	141038	ENSG00000259431	14	24025216	24029480
TINF2				ENSACAG00000004097	GL343400.1	130083	135954	ENSG00000092330	14	24708849	24711880
TMC4				ENSACAG00000016143	GL343279.1	1594400	1614419	ENSG00000167608	19	54663846	54676944
TMEM187				ENSACAG00000012472	2	88406699	88407890	ENSG00000177854	X	153237778	153248646
TMEM88				ENSACAG00000004482	GL343784.1	147134	152800	ENSG00000167874	17	7758383	7759417
TMEM91				ENSACAG00000003792	LGf	3894750	3900869	ENSG00000142046	19	41856816	41889988
TRMT1				ENSACAG00000003825	GL343286.1	605662	625062	ENSG00000104907	19	13215716	13228381
TSPAN31				ENSACAG00000013281	2	66647334	66669461	ENSG00000135452	12	58131796	58143994
TTC9C*				ENSACAG00000000972	GL343928.1	67128	76309	ENSG00000162222	11	62495541	62507756
TTYH1*				ENSACAG00000016932	GL343329.1	1110754	1137735	ENSG00000167614	19	54926373	54948080
USP11				ENSACAG00000004813	2	68552689	68586557	ENSG00000102226	X	47092089	47107727
VWA7				ENSACAG00000017300	GL343570.1	119401	152132	ENSG00000204396	6	31733367	31745108
WDR87				ENSACAG00000026518	LGf	2432276	2444090	ENSG00000171804	19	38375463	38397317
WRAP53				ENSACAG00000003268	AAWZ02037269	8135	17338	ENSG00000141499	17	7589389	7606820
YIF1A*				ENSACAG00000003865	GL343519.1	786	6086	ENSG00000174851	11	66052051	66056641
YIPF2				ENSACAG00000015324	2	80882147	80894435	ENSG00000130733	19	11033444	11039357
ZNF385A				ENSACAG00000007594	2	70865980	70881570	ENSG00000161642	12	54762917	54785082
ZNF784				ENSACAG00000015243	GL343279.1	660127	671951	ENSG00000179922	19	56132107	56135941
ZSWIM4				ENSACAG00000009232	2	29078684	29117860	ENSG00000132003	19	13906274	13943044
* Confirms a loss described in Zhang et al, Science (provisionally accepted; Table S10)
** - Genes listed alphabetically.

## Sheet: Table S2
Supplemental Table 2. Curation of misannotated Ensembl, Entrez Gene, and RefSeq genes in birds
Gene Name	Misannotated Models	Correction	Comments
ABCD1	ENSTGUG00000015772	ABCD2
ATP6AP1	Entrez Genes 103527814, 103622092, 103760146, 103811194 and 427854 NM_001252611.1 ENSGALG00000008836 ENSMGAG00000008443 ENSTGUG00000004340	ATP6AP1L2 (see Supplemental Table 3)
AVPR2	Entrez Gene 427860 NM_001031479.1 ENSGALG00000009497 ENSMGAG00000009257	AVPR2L (see Supplemental Table 3)
CCHCR1	ENSMGAG00000016367	NUMA1
CYP2F1	ENSTGUG00000005088	CYP2F1L (see Supplemental Table 3)
FAM98C	ENSGALG00000009744	FAM98B
FBRS	ENSGALG00000001153	AUTS2
HIGD1C	ENSGALG00000019702	HIGD1A
MMP14	Entrez Gene 426253 ENSGALG00000022241	MMP15
PACS1	Entrez Genes 102072350 and 421254 ENSGALG00000008567	PACS1L (see Supplemental Table 3)
POU5F1	Entrez Gene 103811496 ENSGALG00000026574	POU5F1L (see Supplemental Table 3)
PRR14	Entrez Gene 100547746	PRR14L (see Supplemental Table 3)
PRX	ENSMGAG00000017134 ENSGALG00000011656 ENSTGUG00000012913	ANAHK2 or related gene
RBCK1	Entrez Gene 430429	SHARPIN segment	record has been removed, no relation to RBCK1
RIPK3	Entrez Gene 103620177 ENSGALG00000021325	RIPK3L (see Supplemental Table 3)
RLN3	Entrez Gene 427223 NM_001113200.1 ENSGALG00000020599 ENSMGAG00000016647 ENSTGUG00000005041	RLN3L (see Supplemental Table 3)	Entrez Gene 103620177 ENSGALG00000021325
SLC6A8	Entrez Genes: 103535893, 102046408, 103614442, 102063485, 102104636, 100861584, 100229386; mRNA: JN628439.2; ENSGALG00000022555 ENSMGAG00000008103 ENSTGUG00000008855	SLC6A8L (see Supplemental Table 3)
SLC7A7	Entrez Gene: 420216 ENSGALG00000015905	SLC7A7L (see Supplemental Table 3)
SNX15	ENSMGAG00000012729	RPS6KL1
STXBP2	ENSTGUG00000016011	STXBP1
SYN1	ENSGALG00000004955 ENSMGAG00000004944 ENSTGUG00000004093	SYN2
SYP	U38620.1	Gallus gallus protein tyrosine phosphatase cSH-PTP2
TBX6	Entrez Genes 103536592, 102050994, 101798203, 103614205, 103762888, 101808809, 102069254, 103808073, 102102819 and 395792; NM_001030367 ENSGALG00000006374 ENSMGAG00000007663	TBX6L (see Supplemental Table 3)
TMEM150A	Entrez Genes 103537708, 103624585, 103767405, 103797543, 423759 ENSGALG00000005649 ENSTGUG00000007480 ENSMGAG00000007070	TMEM150AL (see Supplemental Table 3)
TMEM205	Entrez Genes 103536647, 103615097, 103758924 and 103798707	TMEM205L (see Supplemental Table 3)
TMEM88	Entrez Gene 419414	TMEM88B
TULP2	ENSTGUG00000014579	TUB
ZNF385A	ENSGALG00000026980	Unknown	Contains Zinc-finger domain, but has low similarity to ZFN385A.

## Sheet: Table S3
Supplemental Table 3. Evidence for closely related avian paralogs of missing genes in birds.
Supplemental Table 3A. Evidence for closely related paralogs in chicken, zebra finch, or turkey.
Proposed paralog name	Evidence for paralog in birds	Evidence for paralog pairs or triads	Evidence for domain conservation [*]
ATP6AP1L2	Ensembl model in chicken (ENSGALG00000008836)	The paralogs in lizard are ENSACAG00000012772 (missing in birds) and ENSACAG00000006501 (present in birds), the latter flanked by SLC13A1 and IQUB in lizard and birds, and present in platypus and opossum but missing in eutherians. We note that a distinct and more distant paralog of ATP6AP1 named ATP6AP1L in humans is also in lizard (ENSACAG00000011150) and birds (e.g. ENSGALG00000015618), and it …	A vacuolar ATP synthase subunit S1 domain [pfam05827] is present in both the missing gene and the avian paralog.
AVPR2L	Ensembl model in chicken (ENSGALG00000009497)	We have detected two distinct paralogs in different vetebrate organisms: one is present in lizard (ENSACAG00000021016) and humans (ENSG00000126895), partly syntenic in both species with ARHGAP4 and L1CAM, but missing in birds; the other one is present in frog (ENSXETG00000015741), in turtle at JH584688:1,192,169-1,196,048 and in chicken (ENSGALG00000009497), flanked in all these species by PNPLA8…	A 7 transmembrane receptor (rhodopsin family) [pfam00001] is present in both the missing gene and the avian paralog.
CYP2F1L	Ensembl model in zebra finch (ENSTGUG00000005088), gene likely within a genomic gap in chicken	The paralogs in lizard are ENSACAG00000026791 (missing in birds) and ENSACAG00000017630 (present in birds), the latter syntenic with FBXW10 and possibly USP43 in lizard and birds, but absent in mammals.	A cytochrome P450 domain [pfam00067] is present in both the missing gene and the avian paralog.
RLN3L	Ensembl models in chicken (ENSGALG00000020599) and zebra finch (ENSTGUG00000005041)	The paralogs in lizard are ENSACAG00000015658 (missing in birds) and ENSACAG00000024061 (present in birds), the latter flanked by PLGRKT and JAK2 in lizard and birds, and present in platypus and opossum but missing in eutherians; note that the two lizard models do not cross blat; there is evidence of expression of the paralog present in chicken (annotated as RLN3)	An IlGF_relaxin_like domain [cd04365]is present in both the missing gene and avain paralog.
SLC6A8L	Ensembl models in chicken (ENSGALG00000022555) and zebra finch (ENSTGUG00000008855), and cloned mRNA in chicken (JN628439)	The paralogs in lizard are ENSACAG00000008691 (missing in birds) and ENSACAG00000013014 (present in birds), the latter partially syntenic with lizard as it is next to USP19, and missing in mammals; there is evidence of expression of the paralog in chicken (cloned mRNA)	A Na(+)- and Cl(-)-dependent creatine transporter 1 domain [cd11509] is present in both the missing gene and the avian paralog.
SLC7A7L	Ensembl model in chicken (ENSGALG00000015905)	The paralogs in lizard are ENSACAG00000001035 (missing in birds) and ENSACAG00000010295 (present in birds), the latter flanked by OSGIN2 and RIPK3 in lizard and birds (e.g. Budgerigar), and present in platypus and opossum but absent in eutherians	An L-type amino acid transporter [TIGR00911] is present in the missing gene and the avian paralog.
TBX6L	Ensembl models in chicken (ENSGALG00000006374) and turkey (ENSMGAG00000007663)	The paralogs in lizard are ENSACAG00000015031 (missing in birds) and ENSACAG00000008612 (present in birds), the latter flanked by CABIN1 and CRKL in lizard and birds, and absent in mammals; there is evidence of expression of the paralog in chicken (cloned mRNA)	A T-box DNA binding domain [cd00182] of the T-box family of transcriptional regulators is present in the missing gene and the avian paralog.
TMEM150AL	Ensembl models in chicken (ENSGALG00000005649), turkey (ENSMGAG00000007070) and zebra finch (ENSTGUG00000007480)	The paralogs in lizard are ENSACAG00000020953 (missing in birds) and no model at GL343196:459,954-465,063 (present in birds), the latter flanked in lizard and chicken by NFKB2 and GBF1, but missing in mammals; the paralog in chicken is misannotated as TMEM150A	A Frag1/DRAM/Sfk1 family member domain [pfam10277] is present in both the missing gene and the avian paralog.
* NCBI-curated domains are indicated by prefix "cd"; Wellcome Trust Sanger Institute domains by "pfam"; J. Craig Venter Institute protein families by "TIGR"
Supplemental Table 3B. Evidence for closely related paralogs in other avian species
Proposed paralog name	Evidence for paralog in birds	Evidence for paralog pairs or triads
AIF1L	Blast alignments of aligator nucleotide queries to short segments of several species	Two paralogs are found in alligator and humans: AIF1 (missing in birds, present in lizard - ENSACAG00000016031), partial synteny with PRRC2A, and AIF1L (present in birds, apparently missing in lizard), flanked by NUP214/LAMC3. The avian hits from blast searches with alligator nucleotide queries are too short for syntenic analysis, but they cross blat preferentially to AIF1L, not AIF1
PACS1L	RefSeqs in white-throated sparrow (102072350) and chicken (421254)	The paralogs in lizard are PACS1/ENSACAG00000003679 (missing in birds, apparently missing in mammals), partially syntenic with KLC2, and PACS1L/ENSACAG00000005211 (present in birds), partial synteny with RRP36; both paralogs are also present in alligator
POU5F1L	Ensembl model in chicken (ENSGALG00000026574), RefSeq in the rifleman ((103811496)	One paralog in lizard is POU5F1/ENSACAG00000017258 (missing in birds, apparently missing in alligator, present in mammals), partially syntenic with TCF19; the other paralog, POU5F1L (present in birds and alligator), partial synteny to FUT7, is apparently missing in lizard; the chicken gene has been named POUV. A paralog named POU5F1B with some sequence similarity but with no synteny relation to P…
PRR14L	RefSeq in turkey (100547746)	The paralogs in lizard are PRR14/ENSACAG00000011410 (missing in birds, present in alligator and mammals) and PRR14L/ENSACAG00000002807 (present in birds, alligator and humans) partial synteny with DEPDC5
RIPK3L	Ensembl model in chicken (ENSGALG00000021325), RefSeq in corvus (103620177)	The paralogs in lizard are RIPK3/ENSACAG00000025962 (missing in birds, present in alligator and mammals), flanked by ADCY4 and NFATC4, and RIPK3L/ENSACAG00000022434 (present in birds and alligator, missing in mammals), flanked by SLC7A6 and/or OSGIN1
TMEM205L	RefSeqs in rifleman (103798707), manakin (103758924), corvus (103615097) and Anna's hummingbird (103536647)	Two paralogs are found in alligator and opossum: TMEM205 (missing in birds, present in lizard - ENSACAG00000016820 - and mammals), flanked by LPPR2/CCDC159 and RAB3D, and TMEM205L (present in birds, missing in lizard), partially syntenic to TTC4

## Sheet: Table S4
Supplemental Table 4A. Evidence supporting the presence of genes in avian Entrez gene, RefSeq, and cloned mRNA databases
Gene name	Lizard Ensembl Gene ID	Evidence from Entrez Gene	Evidence from RefSeqs*	Evidence from Ensembl**	Evidence from cloned mRNA in an avian species	mRNA Genomic BLAT Evidence ***
						chicken genome	zebra finch (ZF2) genome****	other avian genomes	Chicken SOAP de novo assembly *****
ABP1	ENSACAG00000013715		NM_001091.3 (human)			chr2:338032-339566
AGAP2	ENSACAG00000013313			ENSTGUG00000014362, ENSGALG00000013341			chrUn
AKT2	ENSACAG00000002886	373973	NM_001163325.2		AF181260.1
ALAS2^	ENSACAG00000011090				P18080.2 Unable to confirm by cross-blatting to any species)
ALDH16A1^	no model	101232968	JQ423909.1
ALDOA	ENSACAG00000014919	396078
ASNA1	ENSACAG00000025550		NM_004317.2 (human)
ATG9B	ENSACAG00000008224		NM_173681.5 (human) on budgerigar
BAZ2A^	ENSACAG00000016700		NM_013449.3 (human)			chrUn_AADN03019662:69-5,027
C2/CFB	ENSACAG00000011208			ENSGALG00000028065; ENSMGAG00000001291		chrUn_AADN03013857:158-457; chrUn_AADN03019114:589-801; chrLGE22C19W28_N03011248_random:108-1766; chrUn_AADN03025195:841-945	chrUn
CDK2	ENSACAG00000005404	100529062	NM_001081706.2				chr21	JH740348:56,284-77,894 (medium ground finch)
CHD8	ENSACAG00000003139						chr5
CNIH2	ENSACAG00000023149	613230			NM_001033501.1		chr8
CNN1	ENSACAG00000017001	396522	NM_205516.1			chr27_AADN03011039_random:0-344; chrUn_AADN03020556:249-969	chrUn
COL1A1	ENSACAG00000005084	395532	XM_423116			chrUn_JH375683:748-834; chrUn_JH375731:1132-3965	chrUn
CSRNP2	ENSACAG00000012424			ENSGALG00000028288
DHX16	ENSACAG00000010952			ENSTGUG00000016938		chrUn_AADN03019848:1084-1293
DNAJB1	ENSACAG00000017022						chrUn
DPF1	ENSACAG00000013269	395352	NM_204640.1
ECSIT	ENSACAG00000016981		NM_001142465.2 (human)					JH539900:1-3566 (budgerigar); JH741138:1-8761 (medium ground finch)
ERBB3	ENSACAG00000005090	693245
EXOSC4	ENSACAG00000004017		NM_019037.2 (human)
FBXL12	ENSACAG00000004547	396477	NM_205484.1
FUS	ENSACAG00000006776	414144	NM_001001531.1				chrUn
GATA1^	ENSACAG00000007871	396450	NM_205464.1
GIPC1	ENSACAG00000017014			ENSMGAG00000017282
GNL3L	ENSACAG00000012525			ENSMGAG00000006551					Scaffold264869
GRIK5	No Model				AB107131.1
GRIPAP1^	ENSACAG00000016477			ENSMGAG00000001242		chrUn_JH375618:285-1702
HNRNPUL1	ENSACAG00000003856			ENSGALG00000028824
HSPBP1	ENSACAG00000017041			ENSGALG00000028146; ENSMGAG00000006285			chrUn
IKZF4	ENSACAG00000005317		NM_001079526.1 (human)
IMP4	ENSACAG00000005882		NM_001277715.1			chrUn_AADN03017333:351-2306	chrUn
KCNH2	ENSACAG00000003335		NM_172057.2 (human)				chrUn	JH540319:1-1,216 (budgerigar); JH740348:32,971-39,427 (medium ground finch)
KHSRP	ENSACAG00000015398	374140			NM_204277.1
L1CAM^		396059
LDLR		395103	NM_204452.1				chrUn
LSMD1	ENSACAG00000004477	426258	XM_423923.3	ENSMGAG00000017259, ENSGALG00000013787	NM_001171297.1 (rabbit)
MARS	ENSACAG00000006698	425613	NM_001257372.1
METTL3	ENSACAG00000002851			ENSGALG00000027354
MPND	ENSACAG00000026782			ENSGALG00000027354	P37301.1	chr28:1307135-1307276
MYBPC2	ENSACAG00000012342	425457	NM_001044659.1
MYL6	ENSACAG00000007876	100996929				chr15:6028637-6031433; chr15:6028637-6031433
MYLPF	ENSACAG00000010684	776775	NM_001198744.1			chrUn_AADN03018811:917-1783
NACC1	ENSACAG00000003808		NM_052876.3 (human)
NOS3	ENSACAG00000007855	100858754	JQ434759.1
NRSN2	ENSACAG00000023247			ENSGALG00000027477; ENSMGAG00000007065	XM_003642799.1 (predicted mRNA)	chr27:3902992-3906192
OSBPL7	ENSACAG00000006906	100857443				chrUn_JH375698:9480-11779
OTUB1	ENSACAG00000012495			ENSGALG00000028003		chrUn_AADN03014390:2380-3176
OTUD5	ENSACAG00000007596		NM_001136158.1 (human)				chrUn
PFKFB1	ENSACAG00000011246	770873		ENSGALG00000022191
PGLYRP2	ENSACAG00000016557	693263	NM_001044686.1			chrUn_AADN03018508:114-185		JH740268:161,159-161,368 (medium ground finch)
PLD3	ENSACAG00000003037			ENSGALG00000029058
PORCN	ENSACAG00000016615	751620				chrUn_AADN03019239:15-1169; chrUn_AADN03019325:266-834
PPP1R9B	ENSACAG00000005320		NM_172261.3 (human) on budgerigar
PPP4C	ENSACAG00000014977		NM_002720.1 (human)
PQBP1	ENSACAG00000007728		NM_001167992.1 (human)
PRMT5^	ENSACAG00000001734			ENSMGAG00000011810			chrUn	JH540196:248-379 (budgerigar); JH740670:9,056-24,502 (medium ground finch)
PSMB5	ENSACAG00000001931	396003				chr2:36409886-36411853
RAB5B	ENSACAG00000005380	100529061			AJ851711 (unannotated mRNA)	chrW_JH375234_random:36978-37246
RASIP1	ENSACAG00000015896	431089
RBMS2	ENSACAG00000016623			ENSGALG00000026429		1 exon: chrUn_AADN03012516:11-226 (same as medium ground finch)		3 different exons: JH540952:941-1,090 (budgerigar); JH751521:16-111 and JH764831:1-223 (medium ground finch)	Scaffold24538 aligns to single exon of RING1 in lizard.
RING1	ENSACAG00000008962		NM_002931.3 (human)		AY389963.1
RPS26	ENSACAG00000005290	100857770
RTN3	ENSACAG00000002883	431037	BK004006.1			chrUn_AADN03019159:1652-3159; chrUn_AADN03021284:1120-1210; chr3:36518946-36519211; chrUn_JH375817:1033-1200; chr3:36503669-36503819; chrUn_AADN03024501:967-1086	chrUn
RYR1	ENSACAG00000002607/ENSACAG00000001965/ENSACAG00000022438	396112; 100008574		ENSTGUG00000016928		chrUn_AADN03019159:1652-3159
S100A10	ENSACAG00000000615	396506	NM_205506.1
SCNM1	ENSACAG00000014728			ENSGALG00000026818
SDHC	ENSACAG00000001388			ENSGALG00000027277			chrUn	JH554045:1,747-1,911 (budgerigar)
SEMA4C	ENSACAG00000006206			ENSTGUG00000015063, misannotated as SEMA4B
SHANK1^	ENSACAG00000012124		NM_016148.2 (human) on budgie (JH540633:1-1,036)				chr10
SHKBP1	ENSACAG00000003678		NM_138392.3 (human)			chrUn_AADN03015434:3-593	chrUn
SLC11A2	ENSACAG00000012447	751817	EF635923.1				chrUn
SMARCC2	ENSACAG00000007714			ENSMGAG00000004332			chrUn
SMC1A	ENSACAG00000009404	395187	NM_204516.1		several chicken ESTs that align to correct locus in lizard		chrUn
STIP1	ENSACAG00000000247			ENSGALG00000026546
STX1B	ENSACAG00000007428	395957			NM_205074.2
SUOX	ENSACAG00000005368	396278	X52559.1			chrUn_AADN03013690:827-954
TAZ	ENSACAG00000012677			ENSGALG00000027098	XM_428232.3 (predicted mRNA)	chr27_JH375221_random:1306-1871
TBKBP1	ENSACAG00000007079	430679				chr2:39181864-39182503
TCF4	ENSACAG00000008863			ENSGALG00000028365		chrUn_AADN03013408:6304-8404	chrUn
TFCP2	ENSACAG00000012289	378900	NM_204384.1		AY298725
TGFB1	ENSACAG00000023287	100873157
THEM5	ENSACAG00000000594			ENSGALG00000026039; ENSMGAG00000007160
TNNI3	ENSACAG00000017150	396428	NM_213570.1
TRAPPC1	ENSACAG00000005652			ENSGALG00000010654				JH538208:1-24,570 (budgerigar)
TTC9B	ENSACAG00000013060	374052				chrUn_AADN03017094:8-898	chrUn
USP39	ENSACAG00000008125								Scaffold94452; Scaffold52636; Scaffold57089
VKORC1	ENSACAG00000007025				NM_206807.1
* Unless otherwise specified, evidence is based on the presence of a chicken refseq or xenorefseq that aligns to the chicken genome.
** Ensembl gene model predictions from Chicken Ensembl release 71, Turkey release 70, Zebra finch release 70.
*** Additional Evidence based on BLAT/BLAST searches of avian genomes, trace archives, and EST/mRNA databases
**** Evidence based on BLAT alignment of lizard Ensembl model to one or more contigs of the zebra finch gap-filled genome assembly (See Methods for details)
***** Evidence based on BLAST alignment of a lizard Ensembl model to one or more scaffolds of the Chicken SOAP de novo genome assembly (See Methods for details)
^ Gene found to be present, but included as missing in Zhang et al, Science (provisionally accepted; Table S10)
Supplemental Table 4B. Evidence supporting the presence of genes based on lizard/human mRNA and protein BLAT/BLAST searches of avian genomes, trace archives, and EST/mRNA databases.
Gene name	Lizard Ensembl Gene ID	Human Ensembl Gene ID	Evidence from mRNA BLAT to chicken genome	Evidence from mRNA BLAT to zebra finch (ZF2) genome*	Evidence from mRNA BLAT to other avian genomes	Evidence from mRNA BLAT to Chicken SOAP de novo assembly**	Protein BLAT to Avian Genomes†		Evidence from mRNA BLAST to Chicken EST database
							Hit location	Comment
ACIN1^	ENSACAG00000007190	ENSG00000100813	chrUn_AADN03011814:1163-1411			Scaffold31965
ADAMTS4	ENSACAG00000003892	ENSG00000158859					chr25_AADN03010928_random:406-817	EST aligns to budgerigar, which has several exons that were BLAT confirmed in Turtle
AP1G2	no model	ENSG00000213983	chrUn_AADN03013594:1098-1347	chrZ
AP1M2	ENSACAG00000015870	ENSG00000129354	chrUn_AADN03012371:21-1769
ASB16	ENSACAG00000017168	ENSG00000161664					chrUn_AADN03025157:335-490 (Chicken); JH740174:9459-12596 (Medium Ground Finch)	Aligns to unplaced; syntenic with ATXN7L3.
ATP1A3	No Model	ENSG00000105409	chrUn_AADN03015791:644-796	chrUn
ATP4A	ENSACAG00000010158	ENSG00000105675	chr25_JH375218_random:257-1953	chrUn
ATXN7L3	ENSACAG00000017179	ENSG00000087152					chrUn_AADN03025157:335-490 (Chicken); JH740174:9459-12596 (medium ground finch)	See comment for ASB16. This locus is also syntenic with UTBF.	603539436F1
B4GALT3	ENSACAG00000003984	ENSG00000158850		chrUn:37383575-37383886 (syntenic with PPOX)	JH556576:2,056,945-2,065,583 (budgerigar)
BCKDK	ENSACAG00000006961	ENSG00000103507					chrUn_AADN03012751:528-620; chrUn_AADN03026431:2869-3130	mRNA BLAT confirmed in Lizard
C19ORF43	ENSACAG00000003556	ENSG00000123144					chrUn_AADN03025224:726-806	Chicken and Turkey mRNA's BLAT confirmed in Turtle
C19ORF47	ENSACAG00000003004	ENSG00000160392					chrUn_AADN03024111:1019-1105; chrUn_AADN03024111:1019-1105	Partial with some segments in budgerigar; ESTs in chicken
CACNA1F	ENSACAG00000012965	ENSG00000102001	chrUn_AADN03025195:27-981	chrUn	JH740755:9,088-19,103 (medium ground finch)
CHD3^	ENSACAG00000004276	ENSG00000170004	chrUn_AADN03013648:45-116; chrUn_AADN03026359:2494-26669; chrUn_JH375715:5658-5866	chrUn
CIC^	No Model	ENSG00000079432					chrUn_AADN03021654:981-2514	Model BLATs to short segment in chicken and budgie (JH540242:1-1,134). Partial, but present
CLASRP	ENSACAG00000004151	ENSG00000104859					JH764973:67-120; JH740917:2492-8871 (Medium Ground Finch)		603957822F1
CNOT3^	ENSACAG00000016085	ENSG00000088038					chrUn_AADN03025857:56-717	mRNAs align to 3 different fragments in medium ground finch
COL11A2	ENSACAG00000003040	ENSG00000204248					chrUn_AADN03012305:1423-1530	mRNAs BLAT confirmed in budgerigars; 5 exon hit has correct synteny with CFB.
COPZ1	ENSACAG00000007123	ENSG00000111481							603612025F1
CPNE5	ENSACAG00000010611	ENSG00000124772					chrUn_AADN03019059:71-504; chrUn_AADN03012208:442-504	ESTs BLAT confirmed in Lizard.
CPSF1	ENSACAG00000009655	ENSG00000071894	chrUn_AADN03017637:744-3833
CYC1	ENSACAG00000007226	ENSG00000179091					JH740954:12217-12381; JH752713:38-169; JH742865:1-129 (Medium Ground Finch)		603321846F1
CYP4F22	no model	ENSG00000171954					chrUn_AADN03022412:183-531; chrUn_AADN03027099:527-531	BG711262 BLATs to region in medium ground finch syntenic that has correct synteny and PGLYRP2
DCAF15	ENSACAG00000015723	ENSG00000132017					JH741315:211-836; JH758533:217-321 (Medium Ground Finch)
DDX39A	ENSACAG00000010756	ENSG00000123136				Scaffold221947; Scaffold56865; Scaffold220616	JH761484:187-276; JH765425:35-214 (Medium Ground Finch)		603590346F1; 603741813F1; plus 2 other clones
FAM171A2	ENSACAG00000012203	ENSG00000161682					chrUn_AADN03012606:667-882	mRNA BI389790.1 BLAT aligns to Medium ground finch JH740108:900,999-929,267 in region containing FAM17A2.
FAM58A^	ENSACAG00000009190	ENSG00000147382					chrUn_AADN03015519:1226-1300; chrUn_AADN03012069:1-81	mRNA BG710162.1 BLAT confirmed in Turtle
GTF2F1	ENSACAG00000015503	ENSG00000125651					JH759421:121-291 (Medium Ground Finch)		603951474F1
IDH3G	ENSACAG00000008220	ENSG00000067829	chrLGE22C19W28_E50C23:501345-503938	chrUn
IQSEC2	ENSACAG00000009566	ENSG00000124313	chrUn_JH376257:7155-8434 (no model)
ITIH6	ENSACAG00000011814	ENSG00000102313	chrUn_AADN03024263:765-921
KAT8	ENSACAG00000006708	ENSG00000103510	chrUn_AADN03024263:765-920		JH536961:152-316 (budgerigar); JH766537:23-145 and JH741481:1-5,629 (medium ground finch)
LENG8	ENSACAG00000016911	ENSG00000167615		chrUn
LPHN1	ENSACAG00000010837	ENSG00000072071					JH740315:60,437-95,809 (Medium Ground Finch)	Locus is syntenic with MAP2K7 and SAMD1.
LRRC4B	ENSACAG00000012085	ENSG00000131409
LSM2	ENSACAG00000017281	ENSG00000204392					chrUn_AADN03015605:1100-1168	mRNA BLAT confirmed in Turtle
LYSMD1	ENSACAG00000014725	ENSG00000163155	chrUn_JH376257:2554-4778 (Chicken NM_001105064.1 appears to be incorectly annotated as NDNL2)
MAGED2	ENSACAG00000011664	ENSG00000102316	chrUn_JH376078:8302-11267
MAP2K7	ENSACAG00000009944	ENSG00000076984					JH740315:128441-128548; JH740315:123627-131240; JH740244:60026-60154 (Medium Ground Finch)	Locus is syntenic with LPHN1 and SAMD1.
MECP2	ENSACAG00000012519	ENSG00000169057	chrUn_AADN03019668:909-992
MED25^	ENSACAG00000013334	ENSG00000104973					chrUn_AADN03025011:46-745	EST BLAT confirmed in Turtle
MRPS18B	ENSACAG00000010755	ENSG00000204568						In Medium ground finch locus is syntenic with PPP1R10.	603595889F1
NEDD8	no model	ENSG00000129559					chrUn_AADN03026185:23-81; chrUn_AADN03024318:77-81	ESTs BLAT confirmed in lizard; NEDD8 Refseq also present
NFE2^	ENSACAG00000028193	ENSG00000123405					chrUn_JH375657:293-378	A short in chicken; syntenic with HNRNPA1.
OLFM2	ENSACAG00000004487	ENSG00000105088					chrUn_JH375781:481-481	Confirmation based on synteny with PIN1 and RefSeq mappings
PABPN1	ENSACAG00000006185	ENSG00000100836					chrUn_AADN03018734:270-282	ESTs BLAT confirmed in Turtle
PIN1	no model	ENSG00000127445					chrUn_JH375781:163-163	Confirmation based on synteny with OLFM2 and EST BLAT confirmation in lizard.
POLD1	ENSACAG00000023481	ENSG00000062822					chrUn_AADN03023936:760-1113	EST and lizard model BLAT confirmed in medium ground finch
PPOX	ENSACAG00000004038	ENSG00000143224		chrUn:37385499-37385585 (syntenic with B3GALT4)	JH538971:357-2,231 (budgerigar)
PPP5C	ENSACAG00000016703	ENSG00000011485					JH741224:2371-4994 (Medium Ground Finch)		603323680F1
PPP1R37	ENSACAG00000004300	ENSG00000104866					chrUn_AADN03011330:382-483; chrUn_AADN03022638:723-872; chrUn_AADN03026805:1522-1620	Only a few segments found across different species; likely partial
PRPF31	ENSACAG00000016061	ENSG00000105618					JH766243:59-154; JH741125:3165-5944; JH759482:3-65 (Medium Ground Finch)		603495562F1
RASAL3	ENSACAG00000016567	ENSG00000105122
RBM23	ENSACAG00000001569	ENSG00000100461					chrUn_AADN03015439:200-271	mRNA BM489606.1 BLATs to locus in Medium Ground Finch; syntenic with PRMT5
RNASEH2A^	ENSACAG00000003338	ENSG00000104889							603413103F1
SAMD1	ENSACAG00000009881	ENSG00000141858					JH739919:2342646-2342725 (Medium Ground Finch)	Locus is syntenic with LPHN1 and MAP2K7.
SCN1B	ENSACAG00000005745	ENSG00000105711					JH740394:53126-53200 (Medium Ground Finch)	Only two exons, but gene is only 4 exons. Also syntenic with PSMC4.
SGCA	ENSACAG00000023160	ENSG00000108823					chrUn_JH375682:636-701	Several multiexon mRNAs; model also aligns to locus in Budgerigar
SHD	ENSACAG00000013229	ENSG00000105251	chrUn_AADN03013343:20-1569
SMG9	ENSACAG00000004462	ENSG00000105771					JH741885:472-3503 (Medium Ground Finch)		603414512F1
SNRPA	ENSACAG00000013557	ENSG00000077312	chr20:10318343-10318579 (in proximity to TBC1D20, but separated by gap)
SOX12	ENSACAG00000008177	ENSG00000177732
SSR4	ENSACAG00000011328	87868367	153063960				JH740944:6412-6528 (Medium Ground Finch)	Single exon hit, but alignment is syntenic with IDH3G.	603811423F1
SUPT16H	ENSACAG00000003193	ENSG00000092201	chrUn_JH375572:3442-4462
SYMPK	ENSACAG00000004126	ENSG00000125755					chrUn_AADN03021042:1085-1201	Multi-exon evidence in Medium Ground Finch
TMEM147^	ENSACAG00000010132	ENSG00000105677					chrUn_AADN03019634:1220-1294	Short segment; two exon mRNAs; both exons present in Budgerigar.
TNNT1^	ENSACAG00000016780	ENSG00000105048							604144152F1
U2AF2	ENSACAG00000015489	ENSG00000063244					JH765049:49-189; JH754428:2-73; JH741666:81-4298 (Medium Ground Finch)		603104852F1; 603368967F1; 603802824F1
VARS	ENSACAG00000017289	ENSG00000204394					chrUn_AADN03015895:639-707	mRNA BLAT confirmed in Turtle and Lizard
VKORC1	ENSACAG00000007025	ENSG00000167397	chrUn_AADN03024216:2705-2869		chrUn_GL343220:2,177,869-2,183,114 (medium ground finch)
WDR45	ENSACAG00000016580	ENSG00000196998							603004962F1
XAB2	ENSACAG00000017173	ENSG00000076924					JH763357:87-242; JH745338:431-535; JH745338:1032-1136 (Medium Ground Finch)	Hits to several single exons, reconstructing XAB2. Exons cross-align to complete XAB2 in turtle.	603004092F1
YIF1B	ENSACAG00000003938	ENSG00000167645							603732761F1
ZBTB12	ENSACAG00000011189	ENSG00000204366
ZNF646^	ENSACAG00000007108	ENSG00000167395					chrUn_AADN03024083:308-532	Short segment and mRNA BLAT confirmed in lizard and turtle
* Evidence based on BLAT alignment of lizard Ensembl model to one or more contigs of the zebra finch gap-filled genome assembly (See Methods for details)
** Evidence based on BLAST alignment of a lizard Ensembl model to one or more scaffolds of the Chicken SOAP de novo genome assembly (See Methods for details)
† Unless otherwise specified, evidence is based on BLAT alignments of lizard/human mRNA/protein sequences to the chicken genome.
^ Gene found to be present, but included as missing in Zhang et al, Science (provisionally accepted; Table S10)

## Sheet: Table S5
Supplemental Table 5. Annotation of false positive lizard Ensembl model BLAT alignments to the chicken genome
GeneName	Ensembl Model ID	Chicken Locus	Gene at Locus
ABCD1	ENSACAG00000008539	chr1:15080621-15081211	ABCD2
ADCY4	ENSACAG00000009349	chr2:54903195-54903316	ADCY1
ADCY4	ENSACAG00000009349	chr11:6028282-6028765	ADCY7
ADCY4	ENSACAG00000009349	chr2:79228407-79236926	ADCY2
ALAS2	ENSACAG00000011090	chr12:2941237-2943025	ALAS1
AP2A1	ENSACAG00000013405	chr5:14465179-14503485	AP2A2
ATP2B3	ENSACAG00000009210	chr12:3931645-3990558	ATP2B2
ATP2B3	ENSACAG00000009210	chr26:5264907-5270525	ATP2B4
ATP2B3	ENSACAG00000009210	chr1:43285596-43286081	ATP2B1
ATP4A	ENSACAG00000010158	chr1:79690896-79695383	ATP1A1
ATP4A	ENSACAG00000010158	chr24:2853653-2854114	ATP12A
B4GALT3	ENSACAG00000003984	chr1:80050925-80051030	B4GALT4
BEST2	ENSACAG00000003499	chr8:19674163-19676519	BEST4
BRSK1	ENSACAG00000016990	chr5:13732337-13737741	BRSK2
CACNA1A	ENSACAG00000004786	chr17:2100777-2259973	CACNA1B
CACNA1A	ENSACAG00000004786	chr8:5734545-5743054	CACNA1E
CACNA1F	ENSACAG00000012965	chr1:61647082-61723083	CACNA1C
CACNA1F	ENSACAG00000012965	chr12:7143955-7160618	CACNA1D
CACNA1F	ENSACAG00000012965	chr26:254594-270497	CACNA1S
CALM3	ENSACAG00000008513	chr5:43136778-43140618	CALM1
CALM3	ENSACAG00000008513	chr1:1084722-1085129	CALML3
CALM3	ENSACAG00000008513	chr3:26491002-26491307	CALM
CDH24	ENSACAG00000006980	chr11:11642948-11643135	CDH11
CEBPE	ENSACAG00000007268	chr11:9780866-9780993	CEBPA
CHD3	ENSACAG00000004276	chr1:76474683-76482891	CHD4
CHD3	ENSACAG00000004276	chr2:112680783-112680887	CHD7
CHD3	ENSACAG00000004276	chr21:648092-669142	CHD5
CHD3	ENSACAG00000004276	chrUn_AADN03011766:2574-2715	Unclear, but not CHD3
CHD3	ENSACAG00000004276	chrUn_AADN03021729:74-254	Unclear, but not CHD3
CHD3	ENSACAG00000004276	chrUn_AADN03025068:918-991	Unclear, but not CHD3
CHD8	ENSACAG00000003139	chr20:676546-681908	CHD6
CNNM3	ENSACAG00000025824	chr6:22938568-22938857	CNNM2 or 4
CNNM3	ENSACAG00000025824	chr6:21694462-21695380	CNNM1
CNNM3	ENSACAG00000025824	chrUn_JH375561:44728-47997	CNNM4
COL1A1	ENSACAG00000005084	chr2:23728885-23739304	COL1A2
COL1A1	ENSACAG00000005084	chr2:23728885-23739215	COL1A2
COL1A1	ENSACAG00000005084	chrUn_JH375554:85175-85314	COL2A1
COL1A1	ENSACAG00000005084	chr7:563819-564312	COL3A1
CORO1A	ENSACAG00000015112	chr15:6531989-6532116	CORO1C
CPNE5	ENSACAG00000010611	chr1:15386662-15386784	CPNE8
CPNE5	ENSACAG00000010611	chr11:18189109-18189261	CPNE7
CYTH2	ENSACAG00000016682	chr18:10065028-10068931	CYTH2
CYTH2	ENSACAG00000016682	chr1:51230649-51235382	CYTH4
DOC2A	ENSACAG00000010202	chr19:7040828-7046430	DOC2B
DOCK6	ENSACAG00000016655	chrZ:25650738-25652291	DOCK8
DOCK6	ENSACAG00000016655	chr8:26,404,410-26,469,100	DOCK7
DOCK6	ENSACAG00000016655	chr8:26406636-26441029	DOCK7
DUSP9	ENSACAG00000009178	chr12:207801-207866	DUSP7
DUSP9	ENSACAG00000009178	chr1:43172947-43174667	DUSP6
EFNB3	ENSACAG00000009949	chr4:1004244-1019607	EFNB1
EGLN2	ENSACAG00000013704	chr3:39078434-39078522	EGLN1
EHMT2	ENSACAG00000010883	chr1:49603165-49603249	RANGAP1
EHMT2	ENSACAG00000010883	chr28:2772414-2772472	Repetitive sequence
EHMT2	ENSACAG00000010883	chrZ:4505683-4505785	Repetitive sequence
EHMT2	ENSACAG00000010883	chrZ:4505538-4505626	Repetitive sequence
EHMT2	ENSACAG00000010883	chr3:92689900-92690085	Repetitive sequence
EHMT2	ENSACAG00000010883	chr4:14850744-14850827	Repetitive sequence
EHMT2	ENSACAG00000010883	chrLGE22C19W28_E50C23:539554-539845	Repetitive sequence
EHMT2	ENSACAG00000010883	chrLGE22C19W28_E50C23:539641-547622	Repetitive sequence
EHMT2	ENSACAG00000010883	chrLGE22C19W28_E50C23 547366-547647	Repetitive sequence
ELAVL3	ENSACAG00000016958	chr8:22520713-22520876	ELAVL4
ELAVL3	ENSACAG00000016958	chr28:932917-950039	ELAVL1
EPN1	ENSACAG00000015534	chr14:5191742-5191861	EPN2
EPN1	ENSACAG00000015534	chr18:10595922-10595989	EPN3
FFAR3	ENSACAG00000010287	chrUn_AADN03011582:586-1115	Repetitive sequence
FLRT1	ENSACAG00000000240	chr5:41461508-41461650	FLRT2
FLRT1	ENSACAG00000000240	chr3:4604270-4604412	FLRT3
FOXA3	ENSACAG00000007869	chr3:3296665-3296961	FOXA2
FOXA3	ENSACAG00000007869	chrZ:24614029-24614208	FOXD1 or 2
FOXA3	ENSACAG00000007869	chrZ:37417272-37417565	FOXB2
FOXA3	ENSACAG00000007869	chr20:10406900-10407166	FOXL2 or S1
FOXA3	ENSACAG00000007869	chrZ:70503193-70503380	FOXD3
FOXA3	ENSACAG00000007869	chr10:4748545-4748752	FOXB1
FOXA3	ENSACAG00000007869	chr11:16861062-16861147	FOXF1
GAPDHS	ENSACAG00000010085	chr1:76435711-76436287	GAPDH
GMPR2	ENSACAG00000004007	chr2:61613963-61643079	GMPR
GNG8	ENSACAG00000008584	chr5:57974097-57974177	GNG2
GPAA1	ENSACAG00000007195	chrUn_AADN03017409:1062-1175	Repetitive sequence
GPAA1	ENSACAG00000007195	chrUn_JH375723:1051-1507	Repetitive sequence
GPR173	ENSACAG00000021048	chr12:16280885-16281166	GPR27
GRAMD1A	ENSACAG00000005701	chr24:2912024-2912335	GRAMD1B
GSK3A	ENSACAG00000003202	chr1:79480376-79496953	GSK3B
GUCY2D	ENSACAG00000005489	chr1:192740640-192741098	GUCY2F
GUCY2D	ENSACAG00000005489	chrZ:8957385-8957712	NPR2
HAS1	ENSACAG00000004649	chr11:18356355-18357153	HAS3
HCFC1	ENSACAG00000012364	chr1:54827964-54828068	HCFC2
HNRNPA1	ENSACAG00000007169	chrUn_JH375601:1177-1721	HNRNPA3
IQSEC2	ENSACAG00000009566	chr1:60230305-60240973	IQSEC3
IRF2BP1	ENSACAG00000007842	chr5:38296535-38297926	IRF2BPL
IRF2BP1	ENSACAG00000007842	chr3:37709449-37709661	IRF2BP2
JUNB	ENSACAG00000022758	chrZ:53469108-53469172	JUNB or JUNC paralog
KAT8	ENSACAG00000006708	chr22:2677469-2677608	KAT6A
KCNA7	ENSACAG00000013311	chr1:73670535-73762924	KCNA2
KCNA7	ENSACAG00000013311	chr1_JH375154_random:6879-8146	KCNS6
KCNA7	ENSACAG00000013311	chr26:1381705-1436336	KCNA2, 3, or 10
KCNA7	ENSACAG00000013311	chr26:1413381-1413938	KCNA2
KCNA7	ENSACAG00000013311	chr26:1382119-1382222	KCNA10
KCNA7	ENSACAG00000013311	chr5:4504640-4505530	KCNA4
KCNAB3	ENSACAG00000004127	chr21:672530-672809	KCNAB2
KCND1	ENSACAG00000007541	chr1:23553699-23554283	KCND2
KCND1	ENSACAG00000007541	chr26:3327576-3328199	KCND3
KCNJ14	ENSACAG00000016771	chr1:50771951-50772686	KCNJ4
KCNJ14	ENSACAG00000016771	chr18:8451452-8473000	KCNJ2 or 16
KCNJ14	ENSACAG00000016771	chr18:8472136-8472256	KCNJ2 or 16
KDELR1	ENSACAG00000016326	chr14:8793377-8793539	KDELR2
KIF5A	ENSACAG00000006813	chr7:34291453-34332046	KIF5C
KIF5A	ENSACAG00000006813	chr2:14148219-14160141	KIF5B
KIFC2	ENSACAG00000007469	chr11:485321-485846	KIFC3
KIRREL2	ENSACAG00000016486	chr25:341660-341801	KIRREL
KLC2	ENSACAG00000003773	chr3:4300381-4312385	KLC4
LIN7B	ENSACAG00000013247	chr1:39964468-39964545	LIN7A
LPHN1	ENSACAG00000010837	chr4:47534292-47736197	LPHN3
LPHN1	ENSACAG00000010837	chr8:16360828-16405797	LPHN2
LPPR2	ENSACAG00000016839	chr8:11264168-11264259	LPRR5
LPPR2	ENSACAG00000016839	chrZ:64993495-64993575	LPRR1
LRRC8E	ENSACAG00000009928	chr17:5306260-5381566	LRRC8A
MARCH9	No Model	chr7:22950660-22950850	MARCH4
MARK2	ENSACAG00000012178	chr3:17987504-18010293	MARK1
MMP14	ENSACAG00000001287	chr11:442860-443375	MMP15
MMP14	ENSACAG00000001287	chr11_AADN03010466_random:25-171	MMP15
MYH14	ENSACAG00000015586	chr1:51617593-51646927	MYH9
MYH14	ENSACAG00000015586	chr14:7576225-7579051	MHY11
MYH14	ENSACAG00000015586	chr18:1722112-1825027	MYH10
MYH14	ENSACAG00000015586	chr20:2957241-2957787	MYH7B
MYL6B	ENSACAG00000022592	chr2:3424930-3425016	MYL3
NFATC4	ENSACAG00000009230	chr2:56734361-56734466	NFATC1
NR1H2	ENSACAG00000012517	chr5:22417562-22422897	NR1H3
NRXN2	ENSACAG00000012809	chr3:7003023-7094676	NRXN1
NRXN2	ENSACAG00000012809	chr3:7003023-7003113	NRXN1
NRXN2	ENSACAG00000012809	chr5:39736200-39736339	NRXN3
OLFM2	ENSACAG00000004487	chr17:7626652-7627234	OLFM1
ORAI3	ENSACAG00000007631	chr15:5574395-5574477	ORAI1
ORAI3	ENSACAG00000007631	chr19:4145754-4146000	ORAI2
PACS1	ENSACAG00000003679	chr3:4269124-4279051	PACS2 or PACS2L (paralog)
PDZD4	ENSACAG00000011417	chr1:29232871-29234007	PDZRN4
PDZD4	ENSACAG00000011417	chr12:16594790-16595846	PDZRN3
PHKG2	ENSACAG00000011548	chr19:4897407-4897529	PHKG1
PLXNA3	ENSACAG00000005063	chr1:2497200-2633920	PLXNA4
PLXNA3	ENSACAG00000005063	chr12:9888328-9963563	PLXNA1
PLXNA3	ENSACAG00000005063	chr26:2701489-2715386	PLXNA2
POU2F2	ENSACAG00000003359	chr23:3418924-3419328	POU3F1
POU2F2	ENSACAG00000003359	chr1:91034243-91034317	POU2F1
POU2F2	ENSACAG00000003359	chr24:3793285-3793693	POU2F3
POU2F2	ENSACAG00000003359	chr4:9043495-9043920	POU2F4
POU5F1	ENSACAG00000017258	chr23:3418937-3419070	POU3F1
POU5F1	ENSACAG00000017258	chr17:460874-461214	POUV
POU5F1	ENSACAG00000017258	chr4:9043493-9043815	POU3F4
PPFIA3	ENSACAG00000013088	chr1:40226019-40416028	PPF1A2
PPP6R1	ENSACAG00000017059	chr1:490469-494804	PPP6R2
PRRC2A	ENSACAG00000012433	chr17:6186983-6191264	PRRC2B
PTGIR	ENSACAG00000008563	chr5:58013245-58013714	PTGER2
RAB1B	ENSACAG00000009125	chr3:9851738-9854435	RAB1A
RAB3D	ENSACAG00000016810	chr8:23100881-23133568	RAB3A
RGL3	ENSACAG00000016903	chr17:6793605-6794006	RALGDS
RYR1	ENSACAG00000001965	chr3:36518946-36519211	RYR2
RYR1	ENSACAG00000001965	chrUn_JH375817:1033-1200	Repetitive sequence
S1PR5	ENSACAG00000016058	chrUn_AADN03016196:456-1002	S1PR2
SALL2	ENSACAG00000000030	chr11:5428517-5428597	SALL1
SERPINI2	ENSACAG00000027884	chr9:20127199-20127364	Intronic to CTNND2
SHANK1	ENSACAG00000012124	chr1:311771-311859	SHANK3
SLC6A16	ENSACAG00000017478	chr26:1296490-1301435	SLC6A17
SLC6A16	ENSACAG00000017478	chr1:41532243-41532405	SLC6A15
SLC6A8	ENSACAG00000008691	chr8:19284280-19284444	SLC6A9
SLC6A8	ENSACAG00000008691	chr12:11575356-11577793	SLC6A8L (see Supplemental Table 3)
SLC7A8	ENSACAG00000007300	chr11:9579335-9582413	SLC7A10
SOX12	ENSACAG00000008177	chr9:3707845-3708060	SOX14
SOX12	ENSACAG00000008177	chr3:94137847-94138096	SOX11
SPIB	No Model	chr5:22267801-22267899	SPI1
SPRED3	ENSACAG00000002391	chr5:30015608-30015831	SPRED1
SYT5	ENSACAG00000017137	chr26:663071-663202	SYT1 or 2
TBC1D10B	ENSACAG00000010627	chr15:10848096-10848591	TBC1D10A
TMEM150A	ENSACAG00000020953	chr6:16483377-16484578	TMEM150AL (see Supplemental Table 3)
TRIB3	ENSACAG00000008188	chr2:138444112-138444288	TRIB1
TSSK4	ENSACAG00000003999	chr23:5145338-5145408	TSSK3
USP11	ENSACAG00000004813	chr20:9472556-9472621	Repetitive sequence
WNK3	ENSACAG00000012261	chr1:60604166-60609193	WNK1
WNK3	ENSACAG00000012261	chr27:5044822-5044950	WNK4
ZNF574	ENSACAG00000003465	chr1:91249409-91249688	Unclear, but not ZNF574
ZNF574	ENSACAG00000003465	chrUn_AADN03021244:763-1061	ZNF668
ZNF574	ENSACAG00000003465	chr2:382956-388239	Unclear
ZNF574	ENSACAG00000003465	chr2:372933-373025	Unclear
ZNF574	ENSACAG00000003465	chrUn_JH376246:9395-9510	Unclear
ZSWIM4	ENSACAG00000009232	chrZ:19021944-19022036	ZSWIM6
ZSWIM4	ENSACAG00000009232	chr8:19843307-19857088	ZSWIM5
* false positive alignment was to zebra finch (ZF2) genome assembly.

## Sheet: Table S6
Supplemental Table 6A - Genes not found in chicken, but possibly present in other birds based on RefSeq Evidence
Gene Name*	Species (RefSeq ID)
ALKBH7*	P. humilis (102113600)
ANKRD39	P. humilis (102102407)
B4GALNT1*	P. humilis (102104849)
B9D2	P. humilis (102112591); F. albicolis (101818694); C. anna (103537174)
BLVRB	P. humilis (102113532)
C19orf53*	P. humilis (102112838)
C19ORF54	P. humilis (102112213)
CACNA1A	P. humilis (102099919); F. cherrug or peregrinus (101919186)
CACNG7	F. cherrug or peregrinus (102049336)
CACNG8	F. cherrug or peregrinus (102049165)
CCDC120	P. humilis (102102168)
CCDC130	P. humilis (102099548); C. brachyrynchos (103618706)
CCDC22*	P. humilis (102110932)
CDK4	P. humilis (102103942)
CFP	P. humilis (102102913)
CLPP	P. humilis (102113785); C. brachyrynchos (103613014)
CYP27B1	P. humilis (102103763)
CYTH2	P. humilis (102109997); F. cherrug or peregrinus (101911413)
DCAF11*	P. humilis (102107020)
DTX3	P. humilis (102106148); C. brachyrynchos (103611934)
ELAVL3	P. humilis (102106080)
FITM1*	P. humilis (102107205)
FKBP2	P. humilis (102105037)
FOXP3	P. humilis (102110738)
GPT	C. brachyrynchos (103618706)
GUCY2D	P. humilis (102114027)
HCFC1*	P. humilis (102111184)
HIPK4	M. vitillinis (103762135); C. brchyrynchos (103616214); F. cherrug or peregrinus (102045853); C. anna (103531541)
HIRIP3	P. humilis (102108916)
INO80E*	P. humilis (102108731)
KCNA7	P. humilis (102107331)
KIF5A	P. humilis (102105958)
LMTK3*
METTL1	P. humilis (102103578)
NDUFB7	P. humilis (102102167)
NRXN2	P. humilis (102103769)
OS9	P. humilis (102104671)
PCP2*	P. humilis (102101991)
PDLIM2	P. humilis (102100383); F. cherrug or peregrinus (102052484)
PET100	P. humilis (102101810); A. chloris (103797950); C. brachyrynchos (103611334); F. cherrug or peregrinus (101924467)
PIP4K2C	P. humilis (102105830); A. chloris (103803112); C. brachyrynchos (103611933)
POU2F2*	P. humilis (102100214)
PPP1R16A	F. cherrug or peregrinus (102049024)
PRKCG	F. cherrug or peregrinus (102049511)
RENBP*	P. humilis (102111368)
RFX1*	P. humilis (102114151)
SWSAP1	P. humilis (102100104)
TECR	P. humilis (102099600); A. chloris (103802312); M. vitillinis (103755944); C. brachyrynchos (103612775); C. anna (103525967)
TFE3	P. humilis (102102349)
TSFM	P. humilis (102103035)
TSR2	P. humilis (102104373)
UXT*	P. humilis (102102723); M. vitillinis (103757413)
WNK3	P. humilis (102104556)
ZNF574
ZNF653	F. cherrug or peregrinus (102055923)
TOX4*	P. humilis (102100210)
CDK16	P. humilis (102100331); M. vitillinis (103757414); F. cherrug or peregrinus (101924996)
TGFBR3L	P. humilis (102100511)
FAM57B	P. humilis (102101566); F. cherrug or peregrinus (101919574)
ESYT1	P. humilis (102101632)
FLRT1	P. humilis (102101744)
LETMD1	P. humilis (102102654; M. vitillinis (103766819); C. brachyrynchus (103611927); F. cherrug or peregrinus (102046382)
CCDC115	P. humilis (102103281)
TMUB2	P. humilis (102103461); F. cherrug or peregrinus (102056894)
DBP*	P. humilis (102103469)
ATAT1	P. humilis (102104188); F. cherrug or peregrinus (101923391)
LENG1	P. humilis (102105099)
PIH1D1*	P. humilis (102105281)
DDIT3	P. humilis (102105586); F. cherrug or peregrinus (101914191); C. anna (103527123)
POU6F1	P. humilis (102106338);C. brachyrynchus (103611936); F. cherrug or peregrinus (102046721); C. anna (103527097)
GPAA1	P. humilis (102107273); F. cherrug or peregrinus (102047816)
TFPT*	P. humilis (102107647)
NDUFA3	P. humilis (102107821); C. brachyrynchus (103623043)
JOSD2	P. humilis (102108302); F. cherrug or peregrinus (102051070)
ASPDH	P. humilis (102108482)
NKPD1	P. humilis (102112217); F. cherrug or peregrinus (101911737); C. anna (103539474)
GPKOW	P. humilis (102112589)
HDAC6	P. humilis (102112779)
DMWD	P. humilis (102112782)
AXL*	P. humilis (102113157)
ADCK5	P. humilis (102113534); F. cherrug or peregrinus (101918855)
C1orf192	P. humilis (102108293); C. anna (103530520)
C6orf136	P. humilis (102099601; C. anna (103527238))
OPLAH	F. cherrug or peregrinus (102047983); C. anna (103535217)
SLC39A4	F. cherrug or peregrinus (101919192)
MARK2	F. albicolis (101805833)
UBL5	C. anna (103525332)
GEMIN7	P. humilis (102112785)
DMPK	P. humilis (102109823); C. anna (103534099)
* Described as a loss or pseudogene in birds in Zhang et al, Science (provisionally accepted; Table S10)
Supplemental Table 6B - Genes not found in chicken, but possibly present in other birds based on tBLASTn Searches of 60 Avian WGS contigs
Gene name*	Lizard Ensembl Gene ID	Human Ensembl Gene ID	Probe Conservation	Probe Sequence Source
ARHGAP9	ENSACAG00000006584	ENSG00000123329	Low	alligator
ARL2	ENSACAG00000003536	ENSG00000213465	High	Lizard
ATF6B	ENSACAG00000010535	ENSG00000213676	High	Lizard
ATG4D	ENSACAG00000015993	ENSG00000130734	High	Lizard
BAG6	ENSACAG00000012381	ENSG00000204463	High	Lizard
BCAP31	ENSACAG00000008629	ENSG00000185825	High	Lizard
BEST2*	ENSACAG00000003499	ENSG00000039987	High	Lizard
BOLA2B	no model	ENSG00000169627	Low	Alligator
BSCL2	ENSACAG00000000637	ENSG00000168000	High	Lizard
C18orf54	ENSACAG00000008812	ENSG00000166845	Low	Alligator
C2CD4D*	ENSACAG00000000587	ENSG00000225556	Low	Lizard
C2orf68*	ENSACAG00000008168	ENSG00000168887	Low	Alligator
CAMSAP3	ENSACAG00000017204	ENSG00000076826	High	anole
CARM1	ENSACAG00000015347	ENSG00000142453	High	Lizard
CATSPERB	ENSACAG00000009535	ENSG00000133962	Low	Alligator
CCAR2 (a.k.a. KIAA1967)	ENSACAG00000023505	ENSG00000158941	High	Lizard
CCDC106	ENSACAG00000015482	ENSG00000173581	High	Lizard
CCDC155	ENSACAG00000017411	ENSG00000161609	High	Lizard
CCDC68	ENSACAG00000008853	ENSG00000166510	Low	Alligator
CCDC97	ENSACAG00000003849	ENSG00000142039	High	anole
CCT8L2	ENSACAG00000009947	ENSG00000198445	Low	alligator
CD22*	ENSACAG00000027130	ENSG00000012124	Low	Human and Lizard
CD2BP2*	ENSACAG00000010595	ENSG00000169217	High	anole
CLEC17A	ENSACAG00000017062	ENSG00000187912	Low	Alligator
CNNM3	ENSACAG00000025824	ENSG00000168763	High	Lizard
COL5A3	ENSACAG00000004055	ENSG00000080573	Low	alligator
CTDSP2	ENSACAG00000012715	ENSG00000175215	High	Lizard
DCC	ENSACAG00000008602	ENSG00000187323	High	Lizard
DEDD2	no model	ENSG00000160570	High	Human
EFNB3	ENSACAG00000009949	ENSG00000108947	High	Lizard
EHMT2	ENSACAG00000010883	ENSG00000204371	High	Alligator
EMC10	ENSACAG00000012308	ENSG00000161671	High	Lizard
EPOR^	ENSACAG00000016886	ENSG00000187266	Low	Alligator
FAM3A	ENSACAG00000004999	ENSG00000071889	High	Lizard
FAM50A	ENSACAG00000005285	ENSG00000071859	High	Lizard
FFAR1*	ENSACAG00000010285	ENSG00000126266	Low	Human and Lizard
FFAR3	ENSACAG00000010287	ENSG00000185897	High	Lizard
GABBR1	ENSACAG00000010752	ENSG00000204681	High	Alligator
GNG3	no model	ENSG00000162188	Low	Alligator
IRGC	ENSACAG00000004461	ENSG00000124449	Low	alligator
#N/A	ENSACAG00000004490	ENSG00000132510	High	Alligator
KRI1*	ENSACAG00000015966	ENSG00000129347	High	Lizard
LIN37*	ENSACAG00000016621	ENSG00000188223	High	Lizard
LIN7B	ENSACAG00000013247	ENSG00000104863	High	Lizard
LTBP4	ENSACAG00000003759	ENSG00000090006	High	anole
MBD6	ENSACAG00000024798	ENSG00000166987	Low	alligator
MPZ	No Model	ENSG00000158887	Low	Alligator
NOP9	ENSACAG00000004346	ENSG00000196943	Low	alligator
NOSIP*	ENSACAG00000013921	ENSG00000142546	High	Lizard
NUMBL*	ENSACAG00000013403	ENSG00000105245	High	Lizard
PAFAH1B3	No model	ENSG00000079462	Low	Alligator
PHF8	ENSACAG00000011904	ENSG00000172943	High	Alligator
PHKG2*	ENSACAG00000011548	ENSG00000156873	High	Lizard
POLI	ENSACAG00000008756	ENSG00000101751	High	Lizard
PPP1R12C*	ENSACAG00000016847	ENSG00000125503	High	anole
PPP1R14A	ENSACAG00000003980	ENSG00000167641	Low	alligator
PPP1R18	ENSACAG00000024384	ENSG00000146112	Low	Alligator
PRKCSH*	ENSACAG00000016939	ENSG00000130175	High	Lizard
PRR12	ENSACAG00000027532	ENSG00000126464	High	Alligator
PRRT1	ENSACAG00000010578	ENSG00000204314	High	Lizard
PSENEN	ENSACAG00000016664	ENSG00000205155	High	Lizard
PTPN18	ENSACAG00000005949	ENSG00000072135	Low	Lizard
RAB27B	ENSACAG00000008824	ENSG00000041353	High	Lizard
RAB4B	ENSACAG00000013638	ENSG00000167578	High	Lizard
RABGGTA	ENSACAG00000004170	ENSG00000100949	High	anole
RNF31*	ENSACAG00000003867	ENSG00000092098	High	Lizard
RPL18	ENSACAG00000015711	ENSG00000063177	High	Alligator
RXRB	No Model	ENSG00000204231	High	Human
SALL2	ENSACAG00000000030	ENSG00000165821	High	anole
SCAF1	ENSACAG00000014008	ENSG00000126461	High	Lizard
SIPA1L3	ENSACAG00000013123	ENSG00000105738	High	Alligator
SLC35A2	ENSACAG00000007702	ENSG00000102100	High	Lizard
SLC39A7	No Model	ENSG00000112473	Low	Alligator
SPINT2	ENSACAG00000003964	ENSG00000167642	Low	alligator
SRCAP	ENSACAG00000011495	ENSG00000080603	High	Anole
SRPK3	ENSACAG00000008280	ENSG00000184343	High	Lizard
STARD6	ENSACAG00000008796	ENSG00000174448	Low	Alligator
TBX21	ENSACAG00000007044	ENSG00000073861	Low	Lizard and Human
THOC6*	ENSACAG00000010341	ENSG00000131652	High	Lizard
TMED1	ENSACAG00000015386	ENSG00000099203	High	Lizard
TNFAIP8L2*	ENSACAG00000014722	ENSG00000163154	High	Lizard
TRMT112	ENSACAG00000003825	ENSG00000104907	Low	anole
TRMT112	ENSACAG00000027822	ENSG00000173113	Low	Alligator
TSPYL2	ENSACAG00000009251	ENSG00000184205	Low	alligator
ZNF865	ENSACAG00000024666	ENSG00000261221	High	Lizard
* Described as a loss or pseduogene in Zhang et al, Science (provisionally accepted; Table S10)

## Sheet: Table S7
Supplemental Table 7. Genes previously reported as missing in birds.
Gene	Evidence Gene/Protein is Missing	Citation*
BGN	Biglycan protein could not be found in birds	Blaschke et al. 1996
CORO1A	Previously noted as missing in chicken and zebra finch genome assemblies	Xavier et al. 2008
CPT1C	Previously noted as missing in chicken genome; suggested compensation through hypothalamic expression of CPT1B	Skiba-Cassy et al. 2007; Ka et al. 2013
CYP2F1	Lack of avian lung enzymatic activity normally involved in the generation of endotoxins such as 3-methylindole.	Minchin and Boyd 1983
DUSP9	Previously noted as missing in chicken genome	Christie et al. 2005
GLS2	Previous efforts using Northern blot analysis and enzymatic assays failed to detect transcript and enzymatic activity in liver tissue that would correspond to this mammalian hepatic enzyme	Wu et al. 1998
GSK3A (a.k.a. TPPP)	Gene previously noted to be missing in avian genomes; lack of detection of protein on Western blots; observed reductions in tau phosphorylation activity in brain tissue from chicken, zebra finches and house sparrows	Alon et al. 2011
HAS1	Failed attempts to PCR clone in chicken with degenerate primers; successful cloning of HAS2 and HAS3	Spicer and McDonald 1998
MAPK3	Protein is known marker of sperm in mammals but known to be missing in avian sperm; evidence is biochemical (immunoblots) plus extensive searches in chicken genome and EST databases	Lemoine et al. 2009
MMP14	Previous groups unable to clone it in birds	Simsa et al. 2007
NPHS1	Previously noted as missing in chicken genome database	Völker et al. 2012
PALM3	Previously noted as missing in chicken, zebra finch, duck and turkey genomes using blast searches with predicted proteins from rodent and human orthologs	Hultqvist et al. 2012
PSPN	Failure to identify chicken ortholog through searches of genome database and synteny analysis	Hätinen et al. 2007; Masure et al., 2000
PTGIR	Previously noted to be missing in chicken genome in extensive analysis of G protein–coupled receptors family	Lagerström et al. 2006
REC8	Previously noted as missing in the genomes of chicken, turkey and zebra finch; suggested functional compensation by related paralogs RAD21/21L	Gutierrez-Caballero et al. 2011
RETN	Previously noted as absent in chicken EST databases or BLAST searches of the genome	Carre et al. 2006
SYN1	Previously reported as absent in Zebra finch	Warren et al., 2010
TBX6	Previous tblastn searches and comparative analysis with zebra finch orthologs indicated loss of this gene and presence of paralog tbx6l in chicken	Lardelli 2003; Ahn et al. 2012
TSSK4	Previously noted as absent in chicken through blast searches of avian NCBI's databases using mammalian queries	Shang et al. 2013
* See Supplemental literature cited document for full citation.

## Sheet: Table S8
Supplemental Table 8. Assessment of the presence of avian missing genes in crocodilian genomes.
Supplemental Table 8A. BLAT alignments of avian missing genes to crocodilian genomes
Avian Missing Gene	Gene BLAT aligns to:*
	Alligator	Crocodile
ADCY4	√	√
AP2A1	√	√
APLP1	√	√
ATL3	√	√
ATP2B3	√	√
BBS1	√	√
BRSK1	√	√
C14orf93	√	√
C19orf52	√	√
CACNA1A	√	√
CACNG6	√	√
CALM3	√	√
CCNB1IP1	√	√
CDH24	√	√
CHMP4A	√	√
CLEC11A	√	√
CYB5D1	√	√
CYP2F1	√	√
DNAH2	√	√
DOCK6	√	√
DUSP9	√	√
ELK1	√	√
EPN1	√	√
FAM120C	√	√
FBRS	√	√
FBXL19	√	√
FERMT3	√	√
FOXA3	√	√
FOXH1	√	√
GAPDHS	√	√
GLS2	√	√
GMPR2	√	√
GPR173	√	√
GPR84	√	√
GRAMD1A	√	√
GSK3A	√	√
HAS1	√	√
HIF3A	√	√
HOMEZ	√	√
IGLON5	√	√
IRF2BP1	√	√
JPH4	√	√
JUNB	√	√
KCND1	√	√
KCNJ14	√	√
KDELR1	√	√
KIFC2	√	√
KIRREL2	√	√
KLC2	√	√
KMT2B	√	√
LRP10	√	√
LRRC8E	√	√
MAP4K1	√	√
MAPK3	√	√
MARCH9	√	√
MMP14	√	√
MYH14	√	√
NFATC4	√	√
NR1H2	√	√
NTF4	√	√
NUCB1	√	√
ORAI3	√	√
PACS1	√	√
PAQR4	√	√
PARP2	√	√
PDZD4	√	√
PLXNA3	√	√
POU5F1	√	√
PPFIA3	√	√
PPP6R1	√	√
PRRC2A	√	√
PSPN	√	√
RAB3D	√	√
RBCK1	√	√
RCN3	√	√
REM2	√	√
RNF181	√	√
RRAS	√	√
S1PR5	√	√
SLC10A3	√	√
SLC44A4	√	√
SLC6A16	√	√
SLC6A8	√	√
SLC7A7	√	√
SLC7A8	√	√
SPHK2	√	√
SPIB	√	√
SPRED3	√	√
STX4	√	√
SYN1	√	√
SYT5	√	√
TBC1D10B	√	√
TEAD2	√	√
TMC4	√	√
TMEM143	√	√
TMEM150A	√	√
TRPM4	√	√
TSSK4	√	√
TTC5	√	√
TTC9C	√	√
TULP2	√	√
USP11	√	√
WDR49	√	√
YIPF2	√	√
ZNF784	√	√
ZSWIM4	√	√
APEX2	√	X
ARHGEF25	√	X
AVIL	√	X
AVPR2	√	X
BGN	√	X
CA11	√	X
CORO1A	√	X
KANK2	√	X
LENG9	√	X
MAP3K10	√	X
MFSD3	√	X
MIA	√	X
MYL6B	√	X
PKMYT1	√	X
PLXNB3	√	X
PTGIR	√	X
SPRYD4	√	X
SYP	√	X
TBX6	√	X
TRIB3	√	X
TSKS	√	X
TTYH1	√	X
ZNF385A	√	X
ABCD1	X	√
CCDC88B	X	√
CDKN2D	X	√
CPT1C	X	√
EGLN2	X	√
EMP3	X	√
ERF	X	√
GDI1	X	√
KCNAB3	X	√
NTN5	X	√
PNCK	X	√
PRDX2	X	√
PRR14	X	√
PRX	X	√
PSME2	X	√
RAB4B	X	√
RPS6KA4	X	√
SERPINI2	X	√
STXBP2	X	√
TM9SF1	X	√
TRMT1	X	√
TSPAN31	X	√
YPEL3	X	√
* - "√" indicates gene is possibly present; "X" indicates gene may be absent
Supplemental Table 8B. Present in crocodilian genomes based on evidence of annotated Refseq.
AIF1
APOM
ATP6AP1
BCAT2
C14orf119
CCDC114
CCDC151
CCDC159
CCDC64B
CCHCR1
CD37
CD97
CDC42EP5
CEBPE
CNTD2
CNTROB
CRB3
DENND1C
DNAAF3
DNAJC4
EFS
EPS8L1
ESRRA
FAM71E1
FAM98C
FKBPL
FLT3LG
FUZ
HAUS4
HIGD1C
HOOK2
HSD17B14
HSPB6
IL27RA
IPO4
IRAK1
IRF3
IRF9
KCNN4
LAGE3
LPPR2
MACROD1
MAMSTR
MDP1
METTL21B
MRPL52
NUDT22
PLEKHA4
POLI
PPP1R3E
PPP1R3F
PRDX5
PRKACA
PRRG2
PSMB11
PSME1
PTPRH
RAB2B
RASGRP4
REC8
RETN
RIPK3
RLN3
RPGRIP1
SAC3D1
SERTAD1
SLC25A23
SNX15
STAP2
SUV420H2
SYNGR4
TCF19
THTPA
TIMP1
TINF2
TMEM150B
TMEM205
TMEM86B
TRPT1
TSPAN16
UBL4A
WRAP53
YIF1A
Supplemental Table 8C. Genes that cannot be found in current crocodilian assemblies.
Novel
ANKRD23
ARAF
ASF1B
BCL7C
C19orf55
C19orf81
DOC2A
DPP3
FGD1
GNG8
HAUS7
ITPKC
IZUMO2
KCNK6
KREMEN2
MMP25
MYPOP
NPHS1
PALM3
PELI3
PIM2
PODNL1
PRSS53
PRSS8
RAB1B
RGL3
SAPCD1
SLC22A17
SLC26A10
STX10
TEP1
TMEM187
TMEM88
TMEM91
VSIG10L
VWA7
WDR87

## Sheet: Table S9
Supplemental Table 9. Detailed list of functions associated with functional enrichment categories presented in Table 2A
Category^	Function Annotation	Function Annotation	Molecules	# Molecules
Amino Acid Metabolism, Molecular Transport, Small Molecule Biochemistry	shuttling of creatine	1.24E-02	SLC6A8	1
Amino Acid Metabolism, Molecular Transport, Small Molecule Biochemistry	uptake of creatine	2.47E-02	SLC6A8	1
Amino Acid Metabolism, Small Molecule Biochemistry	catabolism of isoleucine	1.24E-02	BCAT2	1
Amino Acid Metabolism, Small Molecule Biochemistry	synthesis of leucine	1.24E-02	BCAT2	1
Antimicrobial Response	clearance of Vaccinia virus WR	2.47E-02	RIPK3	1
Auditory Disease, Developmental Disorder, Hereditary Disorder, Neurological Disease, Psychological Disorders, Skeletal and Muscular Disorders	peripheral neuropathy, myopathy, hoarseness, and hearing loss	1.24E-02	MYH14	1
Behavior, Nervous System Development and Function	passive avoidance learning	1.17E-02	DOC2A,JPH4,MAPK3	3
Cancer	transformation of B-lymphocyte derived cell lines	1.86E-02	FLT3LG,IL27RA	2
Cancer	low grade acinar-cell carcinoma	2.77E-02	BGN,TIMP1	2
Cancer, Cell Death and Survival, Tumor Morphology	cell viability of acute myeloid leukemia blast cells	1.24E-02	FLT3LG	1
Cancer, Cellular Development	immortalization of pro-T lymphocytes	3.69E-02	CLEC11A	1
Cancer, Cellular Movement, Tumor Morphology	invasion of colorectal carcinoma cells	2.47E-02	CD97	1
Cancer, Connective Tissue Disorders	invasion of articular cartilage	1.24E-02	MMP14	1
Cancer, Connective Tissue Disorders, Skeletal and Muscular Disorders	osteochondroma	3.69E-02	PRKACA	1
Cancer, Endocrine System Disorders	thyroid gland tumor	3.03E-03	ABCD1,ARHGEF25,ATP6AP1,CACNG6,CD97,CYP2F1,DNAH2,ELK1,ERF,ESRRA,FGF21,GNG8,IRAK1,KMT2B,KREMEN2,LENG9,MARCH9,MYPOP,NFATC4,NPHS1,NTN5,PAQR4,PLCB3,POU5F1,PPFIA3,PRDX2,PRDX5,PRRC2A,PRX,PTPRH,RPGRIP1,TBX6,TIMP1,TMC4,TMEM143,TUBB4A,VSIG10L	37
Cancer, Endocrine System Disorders	endocrine gland tumor	3.12E-03	ABCD1,ARAF,ARHGEF25,ATP6AP1,CACNG6,CD97,CYP2F1,DNAH2,ELK1,ERF,ESRRA,FGF21,GNG8,GSK3A,IRAK1,KMT2B,KREMEN2,LENG9,MARCH9,MIA,MMP14,MYPOP,NFATC4,NPHS1,NTN5,PAQR4,PLCB3,POU5F1,PPFIA3,PRDX2,PRDX5,PRRC2A,PRX,PTPRH,RPGRIP1,TBX6,TIMP1,TMC4,TMEM143,TUBB4A,VSIG10L	41
Cancer, Endocrine System Disorders	benign neoplasm of endocrine gland	1.52E-02	ARAF,CYP2F1,GSK3A,MIA,MMP14,PRDX2,TUBB4A	7
Cancer, Endocrine System Disorders, Organismal Injury and Abnormalities	benign thyroid nodule	1.65E-02	PRDX2,PRDX5	2
Cancer, Endocrine System Disorders, Organismal Injury and Abnormalities, Reproductive System Disease	pituitary gland adenoma	1.13E-02	ARAF,CYP2F1,GSK3A,MIA,MMP14,TUBB4A	6
Cancer, Endocrine System Disorders, Organismal Injury and Abnormalities, Reproductive System Disease	non-functioning pituitary adenoma	3.69E-02	MMP14	1
Cancer, Endocrine System Disorders, Organismal Injury and Abnormalities, Reproductive System Disease	ovarian metastasis	3.69E-02	MMP14	1
Cancer, Gastrointestinal Disease	cecum adenocarcinoma	1.45E-02	ADCY4,ARHGEF25,ATP6AP1,BRSK1,CDKN2D,DOCK6,ESRRA,FAM120C,FGD1,FLT3LG,HAS1,HAUS7,HIF3A,HOMEZ,JPH4,KIFC2,KMT2B,LENG9,MACROD1,MMP25,PLCB3,PLEKHA4,PLXNA3,PROSER3,RPGRIP1,SPRED3,TEAD2,TEP1,TSKS,VSIG10L,WDR49,WDR87	32
Cancer, Gastrointestinal Disease, Hematological Disease, Immunological Disease, Organismal Injury and Abnormalities	mastocytosis of intestine	2.47E-02	IL27RA	1
Cancer, Gastrointestinal Disease, Hepatic System Disease	metastasis of hepatocytes	1.24E-02	TIMP1	1
Cancer, Hematological Disease, Immunological Disease, Organismal Injury and Abnormalities	mastocytosis	2.77E-02	IL27RA,RASGRP4	2
Cancer, Immunological Disease	hyperplasia of lymph node	3.56E-02	NR1H2,RIPK3	2
Cancer, Organismal Injury and Abnormalities, Renal and Urological Disease	grade 4 renal clear cell adenocarcinoma	2.47E-02	TIMP1	1
Cancer, Organismal Injury and Abnormalities, Reproductive System Disease	cancer of mammary gland	6.50E-03	MMP14,TIMP1	2
Cancer, Respiratory Disease	broncho-alveolar lung cancer	3.56E-02	FOXA3,KDELR1	2
Carbohydrate Metabolism	uptake of monosaccharide	5.41E-03	CPT1C,DUSP9,ELK1,ESRRA,FGF21,GSK3A,NPHS1,NR1H2,RETN,STX4	10
Carbohydrate Metabolism	quantity of fructosamine	1.24E-02	FGF21	1
Carbohydrate Metabolism, Cellular Function and Maintenance	glycolysis of tumor cell lines	2.07E-02	ESRRA,TINF2	2
Carbohydrate Metabolism, Molecular Transport, Small Molecule Biochemistry	uptake of D-glucose	4.12E-03	CPT1C,DUSP9,ELK1,ESRRA,FGF21,GSK3A,NR1H2,RETN,STX4	9
Carbohydrate Metabolism, Skeletal and Muscular System Development and Function	glycogenesis of skeletal muscle	3.69E-02	RETN	1
Carbohydrate Metabolism, Small Molecule Biochemistry	metabolism of fructosamine	2.47E-02	MDP1	1
Cardiovascular Disease	breakage of blood vessel	6.50E-03	BGN,SPHK2	2
Cardiovascular Disease	abdominal aortic aneurysm	1.08E-02	MMP14,RETN,TIMP1	3
Cardiovascular Disease	activation of atherosclerotic lesion	1.24E-02	TIMP1	1
Cardiovascular Disease	atherosclerosis of lesion	1.24E-02	TIMP1	1
Cardiovascular Disease	Raynaud disease	3.69E-02	PTGIR	1
Cardiovascular Disease, Cardiovascular System Development and Function	blood vessel collateralization of coronary artery	2.18E-02	CDKN2D,EMP3,STXBP2	3
Cardiovascular Disease, Cell Death and Survival	necrosis of infarct	1.24E-02	TIMP1	1
Cardiovascular Disease, Endocrine System Disorders, Gastrointestinal Disease, Metabolic Disease	susceptibility to insulin resistance-related hypertension	1.24E-02	RETN	1
Cardiovascular Disease, Hereditary Disorder, Inflammatory Disease, Organismal Injury and Abnormalities	susceptibility to Kawasaki disease	1.24E-02	ITPKC	1
Cardiovascular Disease, Hereditary Disorder, Organismal Injury and Abnormalities	catecholaminergic polymorphic ventricular tachycardia type 4	1.24E-02	CALM1 (includes others)	1
Cardiovascular Disease, Hereditary Disorder, Organismal Injury and Abnormalities	progressive familial heart block type IB	1.24E-02	TRPM4	1
Cardiovascular Disease, Inflammatory Disease, Respiratory Disease	vasculitis of lung	2.47E-02	FLT3LG	1
Cardiovascular Disease, Neurological Disease	ischemia of cerebrum	3.69E-02	PSPN	1
Cardiovascular Disease, Organismal Injury and Abnormalities	rupture of left ventricle	1.24E-02	BGN	1
Cardiovascular Disease, Organismal Injury and Abnormalities	rupture of aneurysm	2.47E-02	TIMP1	1
Cardiovascular Disease, Tissue Morphology	degradation of aneurysm	1.24E-02	TIMP1	1
Cardiovascular System Development and Function	function of blood vessel	3.03E-02	PTGIR,TIMP1	2
Cardiovascular System Development and Function, Cell Morphology, Hematological System Development and Function, Hematopoiesis, Tissue Morphology	abnormal morphology of proerythroblasts	1.65E-02	PIM2,PRDX2	2
Cardiovascular System Development and Function, Cell-To-Cell Signaling and Interaction	hypertrophic response of cardiomyocytes	6.50E-03	ELK1,NFATC4	2
Cardiovascular System Development and Function, Cell-To-Cell Signaling and Interaction, Tissue Development	adhesion of microvascular endothelial cells	1.10E-02	CD97,STX4	2
Cardiovascular System Development and Function, Cell-To-Cell Signaling and Interaction, Tissue Development	cell-cell adhesion of microvascular endothelial cells	2.47E-02	CD97	1
Cardiovascular System Development and Function, Organismal Development	formation of pulmonary artery	3.69E-02	JUNB	1
Cell Cycle	arrest in G2/M phase of breast cancer cell lines	7.88E-03	RBCK1,SPHK2	2
Cell Cycle	terminal differentiation stage of Th1 cells	1.24E-02	IL27RA	1
Cell Cycle	delay in M phase of tumor cell lines	1.65E-02	MYH14,TINF2	2
Cell Cycle	arrest in cell cycle progression of leukemia cell lines	1.86E-02	FLT3LG,POU5F1	2
Cell Cycle	cell cycle progression	2.33E-02	AIF1,CCNB1IP1,CDKN2D,ELK1,ERF,FLT3LG,HAS1,HAUS4,HAUS7,IRF9,JUNB,MAPK3,MYH14,PARP2,PKMYT1,POU5F1,PRKACA,REM2,SAC3D1,SERTAD1,SPHK2,SUV420H2,TIMP1,TTC5,TTYH1	25
Cell Cycle	cell division of dendritic cells	2.47E-02	FLT3LG	1
Cell Cycle	entry into mitosis of bone cancer cell lines	2.47E-02	PKMYT1	1
Cell Cycle	mitosis of prostate cancer cell lines	2.47E-02	PRKACA	1
Cell Cycle	arrest in G2/M phase of tumor cell lines	2.69E-02	DUSP9,RBCK1,SPHK2	3
Cell Cycle	cell division of leukocytes	3.29E-02	CD37,FLT3LG	2
Cell Cycle	S phase of melanoma cell lines	3.69E-02	MIA	1
Cell Cycle	delay in initiation of anaphase of fibrosarcoma cell lines	3.69E-02	TINF2	1
Cell Cycle	mitosis of neuroepithelial cells	3.69E-02	SPHK2	1
Cell Cycle, Cellular Development, Connective Tissue Development and Function	replicative senescence of fibroblasts	3.69E-02	MAPK3	1
Cell Cycle, Cellular Movement	delay in cytokinesis of carcinoma cell lines	1.24E-02	MYH14	1
Cell Cycle, Cellular Movement	delay in cytokinesis of lung cancer cell lines	1.24E-02	MYH14	1
Cell Cycle, Connective Tissue Development and Function	delay in G2/M phase transition of fibroblasts	2.47E-02	JUNB	1
Cell Cycle, Hematological System Development and Function	entry into cell division of T lymphocytes	1.24E-02	CD37	1
Cell Cycle, Nervous System Development and Function	re-entry into cell cycle progression of hair cells	1.24E-02	CDKN2D	1
Cell Cycle, Post-Translational Modification	regulation of cyclin-dependent protein kinase	7.89E-03	CDKN2D,PKMYT1,SERTAD1	3
Cell Cycle, Reproductive System Development and Function	entry into mitosis of ova	1.24E-02	CCNB1IP1	1
Cell Death and Survival	cell death of bone marrow stromal cells	1.51E-03	BGN,MMP14	2
Cell Death and Survival	cell death of bone marrow-derived macrophages	7.24E-03	IRAK1,IRF3,RIPK3	3
Cell Death and Survival	lysis of ovarian cancer cell lines	1.24E-02	IL27RA	1
Cell Death and Survival	repopulation of dendritic cells	1.24E-02	FLT3LG	1
Cell Death and Survival	survival of testicular cancer cell lines	1.24E-02	CDKN2D	1
Cell Death and Survival	cell death of macrophage cancer cell lines	2.31E-02	IRAK1,MAPK3,RIPK3	3
Cell Death and Survival	survival of hematopoietic cell lines	2.33E-02	FLT3LG,PIM2,PRKACA,STAP2	4
Cell Death and Survival	activation-induced cell death of lymphocytes	2.97E-02	MAP4K1,STAP2,TIMP1	3
Cell Death and Survival	activation-induced cell death of B lymphocytes	3.69E-02	MAP4K1	1
Cell Death and Survival	apoptosis of bone marrow stromal cells	3.69E-02	BGN	1
Cell Death and Survival	apoptosis of decidual cells	3.69E-02	SPHK2	1
Cell Death and Survival	apoptosis of spiral ganglion cells	3.69E-02	PRKACA	1
Cell Death and Survival	loss of macrophages	3.69E-02	RIPK3	1
Cell Death and Survival	lysis of squamous cell carcinoma cell lines	3.69E-02	IL27RA	1
Cell Death and Survival	necroptosis of keratinocytes	3.69E-02	RIPK3	1
Cell Death and Survival, Cellular Function and Maintenance	clearance of Pseudomonas aeruginosa strain 8821	3.69E-02	IRF3	1
Cell Death and Survival, Hematological System Development and Function	recovery of T lymphocytes	3.69E-02	RIPK3	1
Cell Death and Survival, Nervous System Development and Function	survival of dopaminergic progenitor cells	1.24E-02	NTF4	1
Cell Death and Survival, Nervous System Development and Function	survival of D-hair mechanoreceptor sensory neurons	2.47E-02	NTF4	1
Cell Death and Survival, Nervous System Development and Function	survival of ganglion cells	3.56E-02	PRKACA,SLC6A8	2
Cell Death and Survival, Tissue Morphology	loss of gastric parietal cells	3.69E-02	GSK3A	1
Cell Morphology	size of connective tissue cells	9.69E-03	FGF21,KREMEN2,NR1H2,NTF4,PARP2,RETN	6
Cell Morphology	cell spreading of osteoblasts	1.24E-02	MAPK3	1
Cell Morphology	shape of red blood cells	1.24E-02	FERMT3	1
Cell Morphology	shape change of leukocytes	2.08E-02	CORO1A,FERMT3,KCNN4,MAP4K1	4
Cell Morphology	size of cells	2.74E-02	CCHCR1,FGF21,GSK3A,KCNN4,KREMEN2,MMP14,NR1H2,NTF4,PARP2,PIM2,RETN	11
Cell Morphology	cell spreading of leukocytes	3.26E-02	CORO1A,FERMT3,MAP4K1	3
Cell Morphology, Cell-To-Cell Signaling and Interaction, Cellular Function and Maintenance, Nervous System Development and Function	depolarization of Purkinje cells	2.47E-02	NTF4	1
Cell Morphology, Cellular Assembly and Organization	size of Golgi apparatus	2.47E-02	RAB1B	1
Cell Morphology, Cellular Assembly and Organization	outgrowth of plasma membrane projections	2.55E-02	ARHGEF25,BRSK1,ELK1,EPN1,MAPK3,NFATC4,NTF4,PLXNA3,PRKACA,PSPN,SYN1,TIMP1	12
Cell Morphology, Cellular Assembly and Organization, Cellular Development, Cellular Growth and Proliferation, Nervous System Development and Function, Tissue Development	outgrowth of sensory axons	4.11E-03	NFATC4,PLXNA3	2
Cell Morphology, Cellular Assembly and Organization, Cellular Development, Cellular Growth and Proliferation, Nervous System Development and Function, Tissue Development	delay in outgrowth of axons	1.24E-02	SYN1	1
Cell Morphology, Cellular Assembly and Organization, Nervous System Development and Function	size of mossy fiber boutons	1.24E-02	SYN1	1
Cell Morphology, Cellular Development, Cellular Growth and Proliferation, Embryonic Development, Organ Development, Organ Morphology, Organismal Development, Tissue Development, Visual System Development and Function	morphogenesis of photoreceptors	3.69E-02	BBS1	1
Cell Morphology, Cellular Development, Embryonic Development, Organ Development, Organismal Development, Renal and Urological System Development and Function, Reproductive System Development and Function, Tissue Development	branching of ureteric bud cells	1.51E-03	PSPN,RRAS	2
Cell Morphology, Cellular Development, Embryonic Development, Tissue Development	branching of epithelial cells	3.18E-03	PSPN,RRAS,TIMP1	3
Cell Morphology, Cellular Function and Maintenance	transmembrane potential of epithelial cells	2.47E-02	KCNN4	1
Cell Morphology, Cellular Function and Maintenance	transmembrane potential of lymphocytes	2.47E-02	KCNN4	1
Cell Morphology, Cellular Function and Maintenance, Reproductive System Development and Function	transmembrane potential of gonadal cell lines	1.24E-02	KCNN4	1
Cell Morphology, Connective Tissue Development and Function	size of adipocytes	1.46E-02	FGF21,NR1H2,NTF4,PARP2,RETN	5
Cell Morphology, Connective Tissue Development and Function	morphology of fibroblast cell lines	2.25E-02	CDC42EP5,ELK1,FGD1,JUNB	4
Cell Morphology, Embryonic Development, Organ Development, Organ Morphology, Organismal Development, Respiratory System Development and Function, Tissue Development, Tissue Morphology	abnormal morphology of Clara cells	3.69E-02	MMP14	1
Cell Morphology, Hematological System Development and Function, Hematopoiesis	regulatory volume decrease of lymphoblasts	2.47E-02	KCNN4	1
Cell Morphology, Hematological System Development and Function, Hematopoiesis, Lymphoid Tissue Structure and Development, Tissue Morphology	abnormal morphology of myeloid progenitor cells	1.34E-02	CEBPE,FLT3LG,SAC3D1	3
Cell Morphology, Hematological System Development and Function, Hematopoiesis, Lymphoid Tissue Structure and Development, Tissue Morphology	morphology of bone marrow cells	1.63E-02	CEBPE,FLT3LG,SAC3D1,ZNF385A	4
Cell Morphology, Hematological System Development and Function, Inflammatory Response	cell spreading of neutrophils	1.65E-02	CORO1A,FERMT3	2
Cell Morphology, Hematopoiesis	abnormal morphology of hematopoietic progenitor cells	9.38E-03	CEBPE,FLT3LG,PIM2,PRDX2,SAC3D1,ZNF385A	6
Cell Morphology, Nervous System Development and Function	abnormal morphology of Schwann cells	1.86E-02	ABCD1,PRX	2
Cell Morphology, Nervous System Development and Function, Tissue Morphology	morphology of presynaptic terminals	1.24E-02	SYN1	1
Cell Signaling	protein kinase cascade	1.07E-02	ARAF,AVPR2,CDC42EP5,DUSP9,IRAK1,MAP3K10,MAPK3,NPHS1,PIM2,RBCK1,RIPK3,SAC3D1	12
Cell Signaling	Rac protein signal transduction	3.29E-02	AIF1,EPS8L1	2
Cell Signaling, Post-Translational Modification, Protein Synthesis	serine phosphorylation of peptide	1.13E-02	MAP3K10,MAP4K1,MAPK3,PRKACA	4
Cell Signaling, Vitamin and Mineral Metabolism	inhibition of Ca2+	2.47E-02	PRKACA	1
Cell-mediated Immune Response	frequency of CD4+ T-lymphocytes	2.47E-02	IL27RA	1
Cell-mediated Immune Response	frequency of Th1 cells	3.69E-02	IL27RA	1
Cell-To-Cell Signaling and Interaction	response of enterocytes	1.24E-02	IRAK1	1
Cell-To-Cell Signaling and Interaction	responsiveness of brown adipocytes	2.47E-02	FGF21	1
Cell-To-Cell Signaling and Interaction	binding of chondrocytes	3.69E-02	FGF21	1
Cell-To-Cell Signaling and Interaction, Cell-mediated Immune Response, Cellular Development, Cellular Function and Maintenance, Hematological System Development and Function, Hematopoiesis, Lymphoid Tissue Structure and Development	positive selection of natural killer T lymphocytes	2.47E-02	ELK1	1
Cell-To-Cell Signaling and Interaction, Cell-mediated Immune Response, Hematological System Development and Function, Inflammatory Response	TH1 immune response of CD4+ T-lymphocytes	3.69E-02	IL27RA	1
Cell-To-Cell Signaling and Interaction, Cellular Assembly and Organization	dissociation of cell-cell contacts	1.24E-02	NPHS1	1
Cell-To-Cell Signaling and Interaction, Cellular Assembly and Organization, Cellular Development, Cellular Function and Maintenance, Nervous System Development and Function, Tissue Development	delay in formation of synapse	1.24E-02	SYN1	1
Cell-To-Cell Signaling and Interaction, Cellular Assembly and Organization, Cellular Development, Cellular Function and Maintenance, Nervous System Development and Function, Tissue Development	maturation of neuromuscular synapse	3.69E-02	NTF4	1
Cell-To-Cell Signaling and Interaction, Cellular Assembly and Organization, Nervous System Development and Function	association of synaptic vesicles	2.47E-02	SYN1	1
Cell-To-Cell Signaling and Interaction, Cellular Function and Maintenance, Nervous System Development and Function	paired-pulse facilitation of synapse	2.34E-03	GDI1,RAB3D,SYN1,SYP	4
Cell-To-Cell Signaling and Interaction, Cellular Growth and Proliferation	stimulation of stem cells	1.35E-03	CLEC11A,FLT3LG,POU5F1	3
Cell-To-Cell Signaling and Interaction, Cellular Growth and Proliferation	co-stimulation of stem cells	5.24E-03	CLEC11A,FLT3LG	2
Cell-To-Cell Signaling and Interaction, Cellular Growth and Proliferation	suppression of mesenchymal stem cells	1.24E-02	TIMP1	1
Cell-To-Cell Signaling and Interaction, Cellular Growth and Proliferation, Connective Tissue Development and Function	stimulation of fibroblasts	3.56E-02	FGD1,POU5F1	2
Cell-To-Cell Signaling and Interaction, Cellular Growth and Proliferation, Hematological System Development and Function, Inflammatory Response	induction of bone marrow-derived dendritic cells	2.47E-02	FLT3LG	1
Cell-To-Cell Signaling and Interaction, Connective Tissue Development and Function	binding of bone marrow stromal cells	3.69E-02	BGN	1
Cell-To-Cell Signaling and Interaction, Embryonic Development, Organ Development, Organismal Development, Skeletal and Muscular System Development and Function, Tissue Development	fusion of myoblasts	2.18E-02	MMP14,NPHS1,PTGIR	3
Cell-To-Cell Signaling and Interaction, Embryonic Development, Tissue Development	aggregation of embryonic cell lines	1.24E-02	NPHS1	1
Cell-To-Cell Signaling and Interaction, Embryonic Development, Tissue Development	adhesion of embryonic cells	2.31E-02	NPHS1,RRAS,TIMP1	3
Cell-To-Cell Signaling and Interaction, Embryonic Development, Tissue Development	cell-cell adhesion of embryonic cell lines	3.69E-02	TIMP1	1
Cell-To-Cell Signaling and Interaction, Hair and Skin Development and Function, Tissue Development	aggregation of epithelial cell lines	1.24E-02	NPHS1	1
Cell-To-Cell Signaling and Interaction, Hair and Skin Development and Function, Tissue Development	aggregation of keratinocytes	2.47E-02	MMP14	1
Cell-To-Cell Signaling and Interaction, Hematological System Development and Function, Immune Cell Trafficking, Inflammatory Response	priming of bone marrow-derived macrophages	2.47E-02	IRAK1	1
Cell-To-Cell Signaling and Interaction, Hematological System Development and Function, Immune Cell Trafficking, Inflammatory Response	activation of peritoneal macrophages	2.77E-02	CEBPE,TRPM4	2
Cell-To-Cell Signaling and Interaction, Hematological System Development and Function, Immune Cell Trafficking, Tissue Development	adhesion of splenocytes	3.69E-02	STAP2	1
Cell-To-Cell Signaling and Interaction, Hematological System Development and Function, Immune Cell Trafficking, Tissue Development	cell-cell adhesion of granulocytes	3.69E-02	CD97	1
Cell-To-Cell Signaling and Interaction, Nervous System Development and Function	posttetanic potentiation	1.65E-02	SYN1,SYP	2
Cell-To-Cell Signaling and Interaction, Nervous System Development and Function	long term depression of hippocampal cells	2.30E-02	AP2A1,KLC2	2
Cell-To-Cell Signaling and Interaction, Nervous System Development and Function	activation of hippocampal neurons	2.47E-02	NTF4	1
Cell-To-Cell Signaling and Interaction, Nervous System Development and Function	posttetanic potentiation of hippocampal neurons	2.47E-02	SYN1	1
Cell-To-Cell Signaling and Interaction, Nervous System Development and Function	response of projection neurons	2.47E-02	NTF4	1
Cell-To-Cell Signaling and Interaction, Nervous System Development and Function	response of striatonigral neurons	3.69E-02	NTF4	1
Cell-To-Cell Signaling and Interaction, Renal and Urological System Development and Function, Tissue Development	adhesion of kidney cells	2.08E-02	BGN,NPHS1,RRAS,TIMP1	4
Cell-To-Cell Signaling and Interaction, Small Molecule Biochemistry	synthesis of acetylcholine	3.11E-03	SLC44A4,SLC6A8	2
Cell-To-Cell Signaling and Interaction, Tissue Development	detachment of tumor cell lines	3.03E-02	FERMT3,MMP14	2
Cellular Assembly and Organization	association of vesicles	2.24E-03	RAB3D,SYN1	2
Cellular Assembly and Organization	cohesion of sister chromatids	4.47E-03	REC8,SUV420H2,TINF2	3
Cellular Assembly and Organization	remodeling of actin filaments	7.88E-03	EPN1,EPS8L1	2
Cellular Assembly and Organization	dissociation of synaptic vesicles	1.24E-02	GDI1	1
Cellular Assembly and Organization	formation of trans Golgi network	1.24E-02	PRKACA	1
Cellular Assembly and Organization	translocation of actin filaments	1.24E-02	MYH14	1
Cellular Assembly and Organization	cohesion of sister telomere	2.47E-02	TINF2	1
Cellular Assembly and Organization	organization of uropod	2.47E-02	CORO1A	1
Cellular Assembly and Organization	removal of DNA lesion	2.47E-02	PIM2	1
Cellular Assembly and Organization	binding of pericentric heterochromatin	3.69E-02	SUV420H2	1
Cellular Assembly and Organization, Cellular Function and Maintenance	organization of centrosome	3.03E-02	HAUS4,HAUS7	2
Cellular Assembly and Organization, Cellular Function and Maintenance, Cellular Movement, Nervous System Development and Function	endocytosis of synaptic vesicles	2.81E-03	EPN1,NPHS1,SYP	3
Cellular Assembly and Organization, Cellular Function and Maintenance, Hematological System Development and Function, Molecular Transport	exocytosis of alpha granules	2.47E-02	STX4	1
Cellular Assembly and Organization, Cellular Function and Maintenance, Molecular Transport	exocytosis of vesicles	2.43E-02	RAB3D,STX4,STXBP2	3
Cellular Assembly and Organization, Cellular Function and Maintenance, Molecular Transport	exocytosis of tertiary granules	2.47E-02	STX4	1
Cellular Assembly and Organization, Cellular Function and Maintenance, Tissue Development	polymerization of actin filaments	1.19E-02	AIF1,CDC42EP5,CORO1A,NPHS1	4
Cellular Assembly and Organization, Cellular Movement, Nervous System Development and Function	transport of synaptic vesicles	7.68E-04	EPN1,NPHS1,STX4,STXBP2,SYP	5
Cellular Assembly and Organization, DNA Replication, Recombination, and Repair	stabilization of mouse X chromosome	2.47E-02	PARP2	1
Cellular Assembly and Organization, Hematological System Development and Function	quantity of alpha granules	2.47E-02	ZNF385A	1
Cellular Assembly and Organization, Nervous System Development and Function	stabilization of myelin sheath	2.47E-02	PRX	1
Cellular Assembly and Organization, Nervous System Development and Function	recycling of synaptic vesicles	3.29E-02	SYN1,SYP	2
Cellular Compromise	breakage of sister chromatids	2.47E-02	PARP2	1
Cellular Compromise, DNA Replication, Recombination, and Repair	breakage of chromatin	2.47E-02	PARP2	1
Cellular Compromise, Hypersensitivity Response, Inflammatory Response	degranulation of mast cells	3.08E-04	CORO1A,JUNB,MAPK3,RASGRP4,SPHK2,STX4,STXBP2,TRIB3	8
Cellular Compromise, Inflammatory Response	degranulation of cells	4.01E-03	CORO1A,JUNB,MAPK3,MDP1,RASGRP4,SPHK2,STX4,STXBP2,TRIB3	9
Cellular Compromise, Neurological Disease, Organismal Injury and Abnormalities	atrophy of rubrospinal neurons	2.47E-02	NTF4	1
Cellular Compromise, Neurological Disease, Organismal Injury and Abnormalities	atrophy of projection neurons	3.69E-02	NTF4	1
Cellular Development	development of stem cells	2.69E-02	CLEC11A,FGF21,FLT3LG	3
Cellular Development, Cellular Growth and Proliferation	proliferation of blood cells	3.91E-03	AIF1,CD37,CDKN2D,CLEC11A,CORO1A,EFS,ELK1,FLT3LG,IL27RA,JUNB,KCNN4,MAP4K1,MAPK3,NR1H2,PIM2,PRDX2,PRKACA,PSMB11,RIPK3,RPS6KA4,SAC3D1,SPHK2,SPIB,STAP2	24
Cellular Development, Cellular Growth and Proliferation, Connective Tissue Development and Function, Embryonic Development, Hematological System Development and Function, Hematopoiesis, Lymphoid Tissue Structure and Development, Organ Development, Organismal Development, Skeletal and Muscular System Development and Function, Tissue Development	osteoblastogenesis of bone marrow cells	1.51E-03	AVPR2,FGF21	2
Cellular Development, Cellular Growth and Proliferation, Connective Tissue Development and Function, Embryonic Development, Hematological System Development and Function, Hematopoiesis, Lymphoid Tissue Structure and Development, Organ Development, Organismal Development, Skeletal and Muscular System Development and Function, Tissue Development	osteoblastogenesis of mesenchymal stem cells	2.47E-02	FGF21	1
Cellular Development, Cellular Growth and Proliferation, Connective Tissue Development and Function, Embryonic Development, Organ Development, Organismal Development, Skeletal and Muscular System Development and Function, Tissue Development	osteoblastogenesis of bone marrow mesenchymal cell-derived osteoblasts	1.24E-02	FGF21	1
Cellular Development, Cellular Growth and Proliferation, Embryonic Development, Organismal Development, Renal and Urological System Development and Function, Tissue Development	growth of ureteric bud cells	3.69E-02	RRAS	1
Cellular Development, Cellular Growth and Proliferation, Hematological System Development and Function	proliferation of immune cells	3.48E-03	AIF1,CD37,CDKN2D,CLEC11A,CORO1A,EFS,FLT3LG,IL27RA,JUNB,KCNN4,MAP4K1,MAPK3,NR1H2,PIM2,PRDX2,PRKACA,PSMB11,RIPK3,RPS6KA4,SAC3D1,SPHK2,SPIB,STAP2	23
Cellular Development, Cellular Growth and Proliferation, Hematological System Development and Function	proliferation of lymphocytes	4.98E-03	AIF1,CD37,CORO1A,EFS,FLT3LG,IL27RA,JUNB,KCNN4,MAP4K1,MAPK3,NR1H2,PIM2,PRDX2,PRKACA,PSMB11,RIPK3,RPS6KA4,SAC3D1,SPHK2,SPIB,STAP2	21
Cellular Development, Cellular Growth and Proliferation, Hematological System Development and Function	proliferation of T lymphocytes	5.54E-03	AIF1,CD37,CORO1A,EFS,IL27RA,KCNN4,MAP4K1,MAPK3,NR1H2,PIM2,PRDX2,PRKACA,PSMB11,RIPK3,RPS6KA4,SAC3D1,SPHK2,STAP2	18
Cellular Development, Cellular Growth and Proliferation, Hematological System Development and Function	proliferation of central memory cytotoxic T cells	2.47E-02	RIPK3	1
Cellular Development, Cellular Growth and Proliferation, Hematological System Development and Function	proliferation of antigen presenting cells	2.70E-02	CDKN2D,FLT3LG,NR1H2,SPIB	4
Cellular Development, Cellular Growth and Proliferation, Hematological System Development and Function, Hematopoiesis	proliferation of hematopoietic cells	2.98E-02	ELK1,FLT3LG,JUNB,MAPK3,NR1H2,PIM2,SPIB,STAP2	8
Cellular Development, Cellular Growth and Proliferation, Hematological System Development and Function, Hematopoiesis, Inflammatory Response	expansion of plasmacytoid precursor dendritic cells	1.24E-02	FLT3LG	1
Cellular Development, Cellular Growth and Proliferation, Hematological System Development and Function, Hematopoiesis, Inflammatory Response	expansion of bone marrow dendritic cell precursor	2.47E-02	FLT3LG	1
Cellular Development, Cellular Growth and Proliferation, Hematological System Development and Function, Hematopoiesis, Lymphoid Tissue Structure and Development, Tissue Development	proliferation of granulomonocytic cells	1.24E-02	FLT3LG	1
Cellular Development, Cellular Growth and Proliferation, Hematological System Development and Function, Hematopoiesis, Tissue Development	expansion of lymphoblasts	2.47E-02	NR1H2	1
Cellular Development, Cellular Growth and Proliferation, Hematological System Development and Function, Hematopoiesis, Tissue Development	expansion of stress BFU-E cells	3.69E-02	MAPK3	1
Cellular Development, Cellular Growth and Proliferation, Hematological System Development and Function, Inflammatory Response	proliferation of phagocytes	1.18E-02	CDKN2D,CLEC11A,FLT3LG,NR1H2,SPIB	5
Cellular Development, Cellular Growth and Proliferation, Hematological System Development and Function, Inflammatory Response	expansion of dermal dendritic cells	1.24E-02	FLT3LG	1
Cellular Development, Cellular Growth and Proliferation, Hematological System Development and Function, Inflammatory Response	arrest in growth of macrophages	2.47E-02	CDKN2D	1
Cellular Development, Connective Tissue Development and Function, Tissue Development	differentiation of adipocytes	8.13E-03	ESRRA,FOXA3,NFATC4,PARP2,RETN,TIMP1,TRIB3,ZNF385A	8
Cellular Development, Developmental Disorder	dedifferentiation of trophectoderm cells	1.24E-02	POU5F1	1
Cellular Development, Developmental Disorder	dedifferentiation of embryonic stem cells	2.47E-02	POU5F1	1
Cellular Development, Embryonic Development, Hematological System Development and Function, Hematopoiesis, Lymphoid Tissue Structure and Development, Organ Development, Organismal Development, Tissue Development	hematopoiesis of spleen	3.03E-02	MAPK3,SPIB	2
Cellular Development, Embryonic Development, Hematological System Development and Function, Hematopoiesis, Lymphoid Tissue Structure and Development, Organ Development, Organismal Development, Tissue Development	development of bone marrow cells	3.41E-02	AVPR2,CLEC11A,FGF21,FLT3LG	4
Cellular Development, Embryonic Development, Nervous System Development and Function, Organ Development, Organismal Development, Tissue Development	maturation of cortical neurons	3.69E-02	NTF4	1
Cellular Development, Embryonic Development, Organismal Development, Tissue Development	differentiation of trophoblast cells	7.24E-03	ERF,JUNB,POU5F1	3
Cellular Development, Embryonic Development, Organismal Development, Tissue Development	delay in differentiation of trophoblast cells	1.24E-02	ERF	1
Cellular Development, Embryonic Development, Organismal Development, Tissue Development	differentiation of trophectoderm cells	1.46E-02	JUNB,POU5F1	2
Cellular Development, Embryonic Development, Organismal Development, Tissue Development	differentiation of neural stem cells	2.31E-02	NTF4,PSPN,S1PR5	3
Cellular Development, Embryonic Development, Organismal Development, Tissue Development	differentiation of embryonic tissue	2.65E-02	ERF,JUNB,MAPK3,NTF4,POU5F1,PSPN,S1PR5	7
Cellular Development, Hematological System Development and Function, Hematopoiesis	differentiation of plasmacytoid dendritic cells	7.88E-03	FLT3LG,SPIB	2
Cellular Development, Hematological System Development and Function, Hematopoiesis	differentiation of monocyte-derived macrophages	2.77E-02	CDKN2D,CLEC11A	2
Cellular Development, Hematological System Development and Function, Hematopoiesis	differentiation of macrophages	3.43E-02	CDKN2D,CEBPE,CLEC11A,SPIB,TIMP1	5
Cellular Development, Hematological System Development and Function, Hematopoiesis, Inflammatory Response	dendropoiesis of lymphoid dendritic cells	1.24E-02	FLT3LG	1
Cellular Development, Hematological System Development and Function, Hematopoiesis, Inflammatory Response	dendropoiesis of myeloid dendritic cells	1.24E-02	FLT3LG	1
Cellular Development, Hematological System Development and Function, Hematopoiesis, Lymphoid Tissue Structure and Development	development of plasmacytoid dendritic cells	7.88E-03	FLT3LG,SPIB	2
Cellular Development, Hematological System Development and Function, Hematopoiesis, Lymphoid Tissue Structure and Development	development of plasmacytoid precursor dendritic cells	3.69E-02	FLT3LG	1
Cellular Development, Hematological System Development and Function, Hematopoiesis, Tissue Development	differentiation of erythroid progenitor cells	2.33E-02	ELK1,JUNB,MAP4K1,TIMP1	4
Cellular Development, Nervous System Development and Function	commitment of ganglioblasts	2.47E-02	NTF4	1
Cellular Development, Tissue Development	differentiation of connective tissue	1.43E-02	BGN,ELK1,ESRRA,FOXA3,JUNB,MAP4K1,MAPK3,MMP14,NFATC4,NTF4,PARP2,POU5F1,PRKACA,RETN,TBX6,TIMP1,TRIB3,ZNF385A	18
Cellular Development, Tissue Development	differentiation of connective tissue cells	3.31E-02	BGN,ESRRA,FOXA3,JUNB,MAPK3,MMP14,NFATC4,NTF4,PARP2,POU5F1,PRKACA,RETN,TIMP1,TRIB3,ZNF385A	15
Cellular Development, Tissue Development	differentiation of osteochondrogenic precursors	3.69E-02	MAPK3	1
Cellular Function and Maintenance	function of leukocytes	9.90E-04	CEBPE,EFS,FLT3LG,GPR84,IL27RA,IRAK1,KCNN4,MAP4K1,MMP14,PELI3,PLCB3,PSME2,RASGRP4,RIPK3,SAC3D1,SPHK2,STAP2,TRIB3,TRPM4	19
Cellular Function and Maintenance	function of blood cells	1.20E-03	CEBPE,EFS,FLT3LG,GPR84,IL27RA,IRAK1,KCNN4,MAP4K1,MMP14,PELI3,PLCB3,PSME2,PTGIR,RASGRP4,RIPK3,SAC3D1,SPHK2,STAP2,TRIB3,TRPM4	20
Cellular Function and Maintenance	function of phagocytes	6.49E-03	CEBPE,IRAK1,MAP4K1,MMP14,PELI3,PLCB3,RASGRP4,RIPK3,SAC3D1,TRIB3,TRPM4	11
Cellular Function and Maintenance	function of dendritic cells	1.18E-02	IRAK1,MAP4K1,MMP14,PELI3,TRPM4	5
Cellular Function and Maintenance	presence of pyramidal neurons	2.47E-02	CDKN2D	1
Cellular Function and Maintenance	preservation of retinal cone cells	2.47E-02	RIPK3	1
Cellular Function and Maintenance	respiration of neurons	2.47E-02	SLC25A23	1
Cellular Function and Maintenance	regulation of Schwann cells	3.69E-02	NFATC4	1
Cellular Function and Maintenance, Cellular Growth and Proliferation, Hematological System Development and Function	production of cord blood cells	3.69E-02	FLT3LG	1
Cellular Function and Maintenance, Cellular Growth and Proliferation, Hematological System Development and Function	production of plasmacytoid dendritic cells	3.69E-02	FLT3LG	1
Cellular Function and Maintenance, Cellular Growth and Proliferation, Hematological System Development and Function, Hematopoiesis	production of dendritic precursor cells	2.47E-02	FLT3LG	1
Cellular Function and Maintenance, Hypersensitivity Response	function of mast cells	2.83E-02	RASGRP4,SAC3D1,TRIB3	3
Cellular Function and Maintenance, Molecular Transport	exocytosis	3.56E-02	IRAK1,PLCB3,RAB2B,RAB3D,STX4,STXBP2	6
Cellular Function and Maintenance, Organ Development, Renal and Urological System Development and Function	function of podocytes	1.24E-02	NPHS1	1
Cellular Function and Maintenance, Reproductive System Development and Function	progression of sperm	1.24E-02	GAPDHS	1
Cellular Growth and Proliferation	proliferation of bone marrow cell lines	2.11E-04	ARAF,CDKN2D,CEBPE,CLEC11A,MAPK3,RASGRP4,YPEL3	7
Cellular Growth and Proliferation	proliferation of cells	8.51E-04	AIF1,APEX2,ARAF,ARHGEF25,AVPR2,BGN,BRSK1,CALM1 (includes others),CCHCR1,CD37,CDKN2D,CEBPE,CLEC11A,CORO1A,DUSP9,EFS,EGLN2,ELK1,EMP3,EPN1,ERF,ESRRA,FBRS,FGF21,FLT3LG,FOXA3,HAS1,HSPB6,IL27RA,IRAK1,IRF3,ITPKC,JUNB,KANK2,KCNN4,KLC2,MAMSTR,MAP4K1,MAPK3,MIA,MMP14,MMP25,MYH14,NFATC4,NR1H2,NTF4,PARP2,PIM2,PLXNA3,PLXNB3,POU5F1,PRDX2,PRKACA,PSMB11,PSME2,PSPN,PTGIR,RASGRP4,RBCK1,REM2,RETN,RGL3,RIPK3,RPS6KA4,…	83
Cellular Growth and Proliferation	proliferation of hematopoietic cell lines	1.27E-02	ARAF,CDKN2D,CEBPE,CLEC11A,FLT3LG,MAPK3,STAP2,YPEL3	8
Cellular Growth and Proliferation	colony formation of cervical cancer cell lines	2.77E-02	IRF3,MMP14	2
Cellular Growth and Proliferation	clonogenicity of colon cancer cell lines	3.69E-02	TIMP1	1
Cellular Growth and Proliferation	formation of induced pluripotent stem cells	3.69E-02	POU5F1	1
Cellular Growth and Proliferation, Connective Tissue Development and Function	inhibition of fibroblasts	3.69E-02	TIMP1	1
Cellular Growth and Proliferation, Hematological System Development and Function	formation of TREG cells	1.24E-02	FLT3LG	1
Cellular Growth and Proliferation, Hematological System Development and Function	cloning of hematopoietic progenitor cells	2.47E-02	FLT3LG	1
Cellular Growth and Proliferation, Hematological System Development and Function, Hematopoiesis, Tissue Development	generation of CD34+ cells	1.24E-02	FLT3LG	1
Cellular Growth and Proliferation, Hematological System Development and Function, Hematopoiesis, Tissue Development	generation of colony-forming granulocyte-macrophages	1.24E-02	FLT3LG	1
Cellular Growth and Proliferation, Hematological System Development and Function, Hematopoiesis, Tissue Development	generation of common lymphoid progenitor cells	2.47E-02	FLT3LG	1
Cellular Growth and Proliferation, Hematopoiesis, Tissue Development	generation of plasmacytoid precursor dendritic cells	1.24E-02	FLT3LG	1
Cellular Growth and Proliferation, Reproductive System Development and Function, Tissue Development	proliferation of decidual cells	2.47E-02	SPHK2	1
Cellular Growth and Proliferation, Tissue Development, Tissue Morphology	expansion of epithelial precursor cells	2.47E-02	MMP14	1
Cellular Movement	release of ovarian cancer cell lines	1.24E-02	MMP14	1
Cellular Movement	migration of colorectal carcinoma cells	2.47E-02	CD97	1
Cellular Movement, Connective Tissue Development and Function	infiltration by fibroblast cell lines	1.24E-02	MMP14	1
Cellular Movement, Hair and Skin Development and Function	migration of melanocytes	3.69E-02	MIA	1
Cellular Movement, Hematological System Development and Function, Hematopoiesis, Hypersensitivity Response, Immune Cell Trafficking, Inflammatory Response	migration of BMMC cells	1.24E-02	CLEC11A	1
Cellular Movement, Hematological System Development and Function, Hematopoiesis, Immune Cell Trafficking	mobilization of colony forming multilineage cells	3.69E-02	FLT3LG	1
Cellular Movement, Hematological System Development and Function, Humoral Immune Response, Immune Cell Trafficking	cell movement of B lymphocytes	8.09E-04	BGN,EFS,FLT3LG,NR1H2,SPHK2,TIMP1	6
Cellular Movement, Hematological System Development and Function, Humoral Immune Response, Immune Cell Trafficking	infiltration of B lymphocytes	2.46E-03	BGN,EFS,NR1H2	3
Cellular Movement, Hematological System Development and Function, Humoral Immune Response, Immune Cell Trafficking	migration of B lymphocytes	1.73E-02	FLT3LG,SPHK2,TIMP1	3
Cellular Movement, Hematological System Development and Function, Hypersensitivity Response, Immune Cell Trafficking, Inflammatory Response	chemotaxis of liver-derived mast cells	2.47E-02	SPHK2	1
Cellular Movement, Hematological System Development and Function, Hypersensitivity Response, Immune Cell Trafficking, Inflammatory Response	chemotaxis of peritoneal mast cells	2.47E-02	SPHK2	1
Cellular Movement, Hematological System Development and Function, Immune Cell Trafficking	mobilization of mononuclear leukocytes	1.14E-03	CLEC11A,FLT3LG,S1PR5	3
Cellular Movement, Hematological System Development and Function, Immune Cell Trafficking	cell movement of mononuclear leukocytes	4.88E-03	AIF1,BGN,EFS,FERMT3,FLT3LG,MAP4K1,MMP14,NR1H2,PLCB3,RETN,S1PR5,SPHK2,STAP2,TIMP1,TRPM4	15
Cellular Movement, Hematological System Development and Function, Immune Cell Trafficking	cell movement of lymphocytes	6.34E-03	BGN,EFS,FERMT3,FLT3LG,MAP4K1,MMP14,NR1H2,PLCB3,S1PR5,SPHK2,STAP2,TIMP1,TRPM4	13
Cellular Movement, Hematological System Development and Function, Immune Cell Trafficking	migration of mononuclear leukocytes	9.06E-03	EFS,FERMT3,FLT3LG,MAP4K1,MMP14,NR1H2,PLCB3,S1PR5,SPHK2,STAP2,TIMP1,TRPM4	12
Cellular Movement, Hematological System Development and Function, Immune Cell Trafficking	infiltration by mononuclear leukocytes	1.10E-02	BGN,EFS,FLT3LG,MMP14,NR1H2,RETN,TIMP1	7
Cellular Movement, Hematological System Development and Function, Immune Cell Trafficking	egression of monocytes	1.24E-02	S1PR5	1
Cellular Movement, Hematological System Development and Function, Immune Cell Trafficking	Lymphocyte migration	1.27E-02	EFS,FERMT3,FLT3LG,MAP4K1,NR1H2,PLCB3,S1PR5,SPHK2,STAP2,TIMP1,TRPM4	11
Cellular Movement, Hematological System Development and Function, Immune Cell Trafficking	infiltration by lymphocytes	1.52E-02	BGN,EFS,FLT3LG,MMP14,NR1H2,TIMP1	6
Cellular Movement, Hematological System Development and Function, Immune Cell Trafficking	cell movement of leukocytes	2.16E-02	AIF1,BGN,CEBPE,CLEC11A,CORO1A,EFS,FERMT3,FLT3LG,IL27RA,MAP4K1,MMP14,NR1H2,PLCB3,RASGRP4,RETN,S1PR5,SPHK2,STAP2,TIMP1,TRPM4	20
Cellular Movement, Hematological System Development and Function, Immune Cell Trafficking, Inflammatory Response	infiltration of M2 macrophages	2.47E-02	NR1H2	1
Cellular Movement, Hematological System Development and Function, Immune Cell Trafficking, Inflammatory Response	infiltration of M1 macrophages	3.69E-02	NR1H2	1
Cellular Movement, Hematopoiesis, Immune Cell Trafficking, Inflammatory Response, Lymphoid Tissue Structure and Development	chemotaxis of bone marrow stromal cells	1.24E-02	MMP14	1
Cellular Movement, Immune Cell Trafficking	mobilization of facilitating cells	2.47E-02	FLT3LG	1
Cellular Movement, Nervous System Development and Function	migration of dopaminergic progenitor cells	1.24E-02	NTF4	1
Cellular Movement, Nervous System Development and Function	dispersion of granule cells	3.69E-02	TIMP1	1
Connective Tissue Development and Function, Embryonic Development, Organ Development, Organ Morphology, Organismal Development, Skeletal and Muscular System Development and Function, Tissue Development	abnormal morphology of periosteum	2.47E-02	PRKACA	1
Connective Tissue Development and Function, Embryonic Development, Organ Development, Organismal Development, Skeletal and Muscular System Development and Function, Tissue Development	endochondral ossification of secondary center of ossification	1.24E-02	MMP14	1
Connective Tissue Development and Function, Embryonic Development, Organ Development, Organismal Development, Skeletal and Muscular System Development and Function, Tissue Development	ossification of calvaria	1.24E-02	MMP14	1
Connective Tissue Development and Function, Tissue Development	accumulation of white adipose tissue	3.69E-02	PARP2	1
Connective Tissue Development and Function, Tissue Morphology	arrangement of collagen bundle	1.24E-02	MIA	1
Connective Tissue Development and Function, Tissue Morphology	density of collagen bundle	1.24E-02	MIA	1
Connective Tissue Development and Function, Tissue Morphology	diameter of collagen bundle	1.24E-02	MIA	1
Connective Tissue Disorders, Developmental Disorder, Hereditary Disorder, Skeletal and Muscular Disorders	craniosynostosis type 4	1.24E-02	ERF	1
Connective Tissue Disorders, Developmental Disorder, Skeletal and Muscular Disorders	hypoplasia of vomer bone	3.69E-02	MMP14	1
Connective Tissue Disorders, Inflammatory Disease, Skeletal and Muscular Disorders	arthritis	2.21E-02	AIF1,APOM,BGN,CCHCR1,CD97,CDKN2D,EGLN2,FLT3LG,IL27RA,MAP4K1,MAPK3,MMP14,NTF4, PRDX2, PRDX5, PRRC2A, PTGIR, RASGRP4, RETN, SLC44A4,TIMP1,TUBB4A,USP11	23
Connective Tissue Disorders, Inflammatory Disease, Skeletal and Muscular Disorders	K/BxN serum transfer arthritis of joint tissue	2.47E-02	PTGIR	1
Connective Tissue Disorders, Inflammatory Disease, Skeletal and Muscular Disorders	arthritis of bone	2.47E-02	MMP14	1
Connective Tissue Disorders, Organismal Injury and Abnormalities	fibrosis of interstitial cells	1.24E-02	HSPB6	1
Connective Tissue Disorders, Skeletal and Muscular Disorders	Winchester syndrome	1.24E-02	MMP14	1
Dermatological Diseases and Conditions, Developmental Disorder, Hereditary Disorder, Organismal Injury and Abnormalities	dyskeratosis congenita	4.11E-03	TINF2,WRAP53	2
Dermatological Diseases and Conditions, Developmental Disorder, Hereditary Disorder, Organismal Injury and Abnormalities	autosomal dominant dyskeratosis congenita type 3	1.24E-02	TINF2	1
Dermatological Diseases and Conditions, Developmental Disorder, Hereditary Disorder, Organismal Injury and Abnormalities	autosomal recessive dyskeratosis congenita type 3	1.24E-02	WRAP53	1
Dermatological Diseases and Conditions, Developmental Disorder, Organismal Injury and Abnormalities	Adams-Oliver syndrome type 2	1.24E-02	DOCK6	1
Developmental Disorder, Endocrine System Disorders, Hereditary Disorder, Metabolic Disease, Neurological Disease, Psychological Disorders	adrenomyeloneuropathy	1.24E-02	ABCD1	1
Developmental Disorder, Endocrine System Disorders, Hereditary Disorder, Metabolic Disease, Neurological Disease, Psychological Disorders	X-linked adrenoleukodystrophy	2.47E-02	ABCD1	1
Developmental Disorder, Hematological Disease, Hereditary Disorder	Revesz syndrome	1.24E-02	TINF2	1
Developmental Disorder, Hereditary Disorder, Metabolic Disease, Neurological Disease, Psychological Disorders	creatine deficiency syndrome	1.24E-02	SLC6A8	1
Developmental Disorder, Hereditary Disorder, Metabolic Disease, Organismal Injury and Abnormalities, Renal and Urological Disease	lysinuric protein intolerance	1.24E-02	SLC7A7	1
Developmental Disorder, Hereditary Disorder, Metabolic Disease, Organismal Injury and Abnormalities, Renal and Urological Disease	nephrogenic diabetes insipidus type I	1.24E-02	AVPR2	1
Developmental Disorder, Hereditary Disorder, Neurological Disease	X-linked mental retardation	3.79E-03	ABCD1,FGD1,GDI1,SLC6A8,SYP	5
Developmental Disorder, Hereditary Disorder, Neurological Disease	X-linked congenital cerebellar ataxia	1.24E-02	ATP2B3	1
Developmental Disorder, Hereditary Disorder, Neurological Disease	syndromic x-linked mental retardation type 16	1.24E-02	FGD1	1
Developmental Disorder, Hereditary Disorder, Neurological Disease	x-linked mental retardation type 41	1.24E-02	GDI1	1
Developmental Disorder, Hereditary Disorder, Neurological Disease	x-linked mental retardation type 96	1.24E-02	SYP	1
Developmental Disorder, Hereditary Disorder, Neurological Disease	Bardet-Biedl syndrome type 7	2.47E-02	BBS1	1
Developmental Disorder, Hereditary Disorder, Neurological Disease	autosomal dominant mental retardation type 17	2.47E-02	PACS1	1
Developmental Disorder, Hereditary Disorder, Neurological Disease	Bardet-Biedl syndrome type 1	3.69E-02	BBS1	1
Developmental Disorder, Hereditary Disorder, Neurological Disease, Psychological Disorders	Aarskog-Scott syndrome with attention deficit-hyperactivity disorder	1.24E-02	FGD1	1
Developmental Disorder, Hereditary Disorder, Organismal Injury and Abnormalities, Renal and Urological Disease	Finnish congenital nephrotic syndrome	1.24E-02	NPHS1	1
Developmental Disorder, Hereditary Disorder, Respiratory Disease	primary ciliary dyskinesia type 2	1.24E-02	DNAAF3	1
Developmental Disorder, Hereditary Disorder, Respiratory Disease	primary ciliary dyskinesia type 20	1.24E-02	CCDC114	1
Developmental Disorder, Neurological Disease	encephalopathy of neural tube	2.47E-02	SPHK2	1
Digestive System Development and Function, Endocrine System Development and Function, Hepatic System Development and Function	insulin sensitivity of liver	3.11E-03	FGF21,RETN	2
Digestive System Development and Function, Organ Development	expansion of intestinal villus	1.24E-02	EFS	1
DNA Replication, Recombination, and Repair, Energy Production, Nucleic Acid Metabolism, Small Molecule Biochemistry	oxidation of NADPH	1.46E-02	CALM1 (includes others),PRDX5	2
DNA Replication, Recombination, and Repair, Molecular Transport	quantity of mitochondrial DNA	2.53E-02	ESRRA,RIPK3	2
Embryonic Development	attachment of chorioallantoic membrane	3.69E-02	ERF	1
Embryonic Development, Nervous System Development and Function, Organ Development, Organismal Development, Tissue Development	formation of ocular dominance patch	3.69E-02	NTF4	1
Embryonic Development, Nervous System Development and Function, Organismal Development, Tissue Morphology	induction of neural crest	2.47E-02	TBX6	1
Embryonic Development, Organ Development, Organ Morphology, Organismal Development, Renal and Urological System Development and Function, Reproductive System Development and Function, Tissue Development	branching morphogenesis of kidney	3.69E-02	TIMP1	1
Embryonic Development, Organ Development, Organ Morphology, Organismal Development, Respiratory System Development and Function, Tissue Development	abnormal morphology of terminal bronchiole	3.69E-02	MMP14	1
Embryonic Development, Organ Development, Organismal Development, Renal and Urological System Development and Function, Reproductive System Development and Function, Tissue Development	branching morphogenesis of metanephric bud	1.84E-02	MMP14,PSPN,RRAS	3
Embryonic Development, Organ Development, Organismal Development, Renal and Urological System Development and Function, Reproductive System Development and Function, Tissue Development	tubulogenesis of kidney	2.47E-02	MMP14	1
Embryonic Development, Organ Development, Organismal Development, Skeletal and Muscular System Development and Function, Tissue Development	ossification of tendon	2.47E-02	BGN	1
Embryonic Development, Organismal Development, Skeletal and Muscular System Development and Function, Tissue Development	development of notochord	1.46E-02	FOXH1,TEAD2	2
Embryonic Development, Organismal Development, Tissue Development	development of prechordal mesoderm	1.24E-02	FOXH1	1
Embryonic Development, Organismal Development, Tissue Development	development of primitive node	2.47E-02	FOXH1	1
Embryonic Development, Organismal Development, Tissue Development	development of definitive endoderm	3.69E-02	FOXH1	1
Embryonic Development, Organismal Development, Tissue Development	patterning of heart tube	3.69E-02	FOXH1	1
Embryonic Development, Organismal Development, Tissue Morphology	induction of embryonic tissue	1.46E-02	ARAF,TBX6	2
Embryonic Development, Skeletal and Muscular System Development and Function, Tissue Morphology	lack of notochord	9.38E-03	FOXH1,TEAD2	2
Embryonic Development, Tissue Morphology	abnormal morphology of paraxial mesoderm	1.27E-02	TBX6,TEAD2	2
Embryonic Development, Tissue Morphology	abnormal morphology of neural plate	1.65E-02	FOXH1,TEAD2	2
Endocrine System Development and Function	glucose tolerance	3.24E-02	BCAT2,CPT1C,FGF21,GSK3A,KMT2B,RETN,SERTAD1,STX4	8
Endocrine System Development and Function, Nervous System Development and Function, Organ Morphology, Organismal Development	abnormal morphology of median eminence	2.47E-02	NR1H2	1
Endocrine System Disorders	Nephrogenic syndrome of inappropriate antidiuresis	1.24E-02	AVPR2	1
Endocrine System Disorders	syndrome of inappropriate ADH secretion	1.24E-02	AVPR2	1
Endocrine System Disorders	hypercorticosteronemia	2.47E-02	NR1H2	1
Endocrine System Disorders	primary pigmented nodular adrenocortical disease	3.69E-02	PRKACA	1
Endocrine System Disorders, Hereditary Disorder	familial Addison disease	1.24E-02	ABCD1	1
Energy Production, Lipid Metabolism, Small Molecule Biochemistry	oxidation of nervonic acid	1.24E-02	ABCD1	1
Energy Production, Molecular Transport, Nucleic Acid Metabolism, Small Molecule Biochemistry	concentration of ATP	1.84E-02	GAPDHS,MMP14,PLCB3,SLC25A23,TINF2	5
Energy Production, Nucleic Acid Metabolism, Small Molecule Biochemistry	accumulation of ATP	2.47E-02	SLC25A23	1
Free Radical Scavenging, Lipid Metabolism, Small Molecule Biochemistry	reduction of monohydroperoxy-linoleic acid	3.69E-02	PRDX2	1
Free Radical Scavenging, Small Molecule Biochemistry	reduction of hydrogen peroxide	2.14E-04	PRDX2,PRDX5,PRX	3
Gastrointestinal Disease	enlargement of crypt	4.59E-04	CD97,EFS	2
Gastrointestinal Disease	megacolon	3.56E-02	ARAF,NFATC4	2
Gastrointestinal Disease, Organismal Injury and Abnormalities	degeneration of crypt	1.24E-02	PARP2	1
Gastrointestinal Disease, Organismal Injury and Abnormalities	damage of intestinal villus	2.47E-02	EFS	1
Gene Expression	expression of Vault	1.24E-02	TEP1	1
Gene Expression	binding of WT1 binding site	2.47E-02	PRKACA	1
Gene Expression	transactivation of RNA	2.73E-02	ELK1,ESRRA,FOXH1,HIF3A,IRAK1,IRF3,IRF9,JUNB,MAPK3,NR1H2,POU5F1,PRKACA,SPHK2,SPIB,STAP2	15
Gene Expression	binding of DNA	3.28E-02	BCAT2,CALM1 (includes others),CEBPE,ERF,ESRRA,HIF3A,IRF3,IRF9,JUNB,MAPK3,NFATC4,POU5F1,PRKACA,TRIB3	14
Gene Expression	binding of C/EBP binding site	3.29E-02	CEBPE,TRIB3	2
Gene Expression, RNA Damage and Repair, RNA Post-Transcriptional Modification	stabilization of Vault	1.24E-02	TEP1	1
Gene Expression, RNA Post-Transcriptional Modification	binding of Vault	1.24E-02	TEP1	1
Hematological Disease, Immunological Disease, Organismal Injury and Abnormalities	abnormality of bone marrow cells	1.84E-02	CEBPE,PRDX2,SAC3D1	3
Hematological Disease, Nutritional Disease	euvolemic hyponatremia	2.47E-02	AVPR2	1
Hematological System Development and Function	hematocrit	2.27E-02	CLEC11A,EGLN2,FERMT3,KCNN4,PRDX2	5
Hematological System Development and Function	hemostasis	2.65E-02	AVPR2,FERMT3,GSK3A,PLCB3,PTGIR,RETN,ZNF385A	7
Hematological System Development and Function, Hematopoiesis, Inflammatory Response, Tissue Morphology	quantity of plasmacytoid precursor dendritic cells	1.24E-02	FLT3LG	1
Hematological System Development and Function, Hematopoiesis, Inflammatory Response, Tissue Morphology	quantity of colony-forming granulocyte-macrophages	1.27E-02	CLEC11A,FLT3LG	2
Hematological System Development and Function, Hematopoiesis, Inflammatory Response, Tissue Morphology	quantity of dendritic precursor cells	3.69E-02	FLT3LG	1
Hematological System Development and Function, Hematopoiesis, Lymphoid Tissue Structure and Development, Tissue Morphology	quantity of colony forming multilineage cells	1.46E-02	CLEC11A,FLT3LG	2
Hematological System Development and Function, Hematopoiesis, Lymphoid Tissue Structure and Development, Tissue Morphology	quantity of granulomonocytic cells	3.69E-02	FLT3LG	1
Hematological System Development and Function, Hematopoiesis, Tissue Development	accumulation of burst-forming erythroid cells	1.24E-02	MAPK3	1
Hematological System Development and Function, Hematopoiesis, Tissue Development	accumulation of colony-forming erythroid cells	1.24E-02	MAPK3	1
Hematological System Development and Function, Hematopoiesis, Tissue Development	accumulation of proerythroblasts	1.24E-02	MAPK3	1
Hematological System Development and Function, Hematopoiesis, Tissue Development	accumulation of hematopoietic cells	1.27E-02	MAPK3,PIM2	2
Hematological System Development and Function, Hematopoiesis, Tissue Morphology	quantity of lymphohematopoietic progenitor cells	1.24E-02	FLT3LG	1
Hematological System Development and Function, Hematopoiesis, Tissue Morphology	quantity of high proliferative potential colony-forming cells	2.47E-02	CLEC11A	1
Hematological System Development and Function, Hematopoiesis, Tissue Morphology	quantity of CD34+ cells	3.69E-02	FLT3LG	1
Hematological System Development and Function, Hematopoiesis, Tissue Morphology	quantity of DN2 cells	3.69E-02	FLT3LG	1
Hematological System Development and Function, Hematopoiesis, Tissue Morphology	quantity of lymphoid-primed multipotent progenitor cells	3.69E-02	FLT3LG	1
Hematological System Development and Function, Hematopoiesis, Tissue Morphology	quantity of orthochromic normoblasts	3.69E-02	MAPK3	1
Hematological System Development and Function, Hypersensitivity Response, Immune Cell Trafficking, Inflammatory Response, Tissue Development	accumulation of basophils	3.69E-02	MAPK3	1
Hematological System Development and Function, Immune Cell Trafficking, Inflammatory Response, Tissue Development	accumulation of plasmacytoid dendritic cells	3.69E-02	FLT3LG	1
Hematological System Development and Function, Inflammatory Response, Tissue Development	aggregation of blood platelets	3.26E-02	ELK1,FERMT3,GSK3A,PLCB3,PTGIR,TIMP1	6
Hematological System Development and Function, Inflammatory Response, Tissue Morphology	quantity of peripheral blood monocytes	1.54E-04	FLT3LG,S1PR5	2
Hematological System Development and Function, Inflammatory Response, Tissue Morphology	quantity of peripheral dendritic cells	1.24E-02	FLT3LG	1
Hematological System Development and Function, Inflammatory Response, Tissue Morphology	quantity of lymphoid dendritic cells	2.47E-02	FLT3LG	1
Hematological System Development and Function, Inflammatory Response, Tissue Morphology	quantity of plasmacytoid dendritic cells	3.56E-02	FLT3LG,SPIB	2
Hematological System Development and Function, Inflammatory Response, Tissue Morphology	quantity of monocyte-derived dendritic cells	3.69E-02	FLT3LG	1
Hematological System Development and Function, Tissue Morphology	abnormal morphology of bone marrow	1.30E-02	CEBPE,FLT3LG,SAC3D1,ZNF385A	4
Hematological System Development and Function, Tissue Morphology	quantity of cord blood cells	2.47E-02	FLT3LG	1
Hereditary Disorder	X-linked hereditary disease	2.44E-02	ABCD1,ATP2B3,AVPR2,FGD1,GDI1,SLC6A8,SYN1,SYP	8
Hereditary Disorder, Immunological Disease	familial hemophagocytic lymphohistiocytosis type 5	1.24E-02	STXBP2	1
Hereditary Disorder, Immunological Disease	immunodeficiency 8	1.24E-02	CORO1A	1
Hereditary Disorder, Immunological Disease	leukocyte adhesion deficiency III	2.47E-02	FERMT3	1
Hereditary Disorder, Immunological Disease	leukocyte adhesion deficiency type I	3.69E-02	FERMT3	1
Hereditary Disorder, Neurological Disease	X-linked epilepsy with variable learning disabilities and behavior disorders	1.24E-02	SYN1	1
Hereditary Disorder, Neurological Disease	X-linked spinocerebellar ataxia type 1	1.24E-02	ATP2B3	1
Hereditary Disorder, Neurological Disease	autosomal dominant torsion dystonia type 4	1.24E-02	TUBB4A	1
Hereditary Disorder, Neurological Disease	autosomal recessive Dejerine-Sottas disease	3.69E-02	PRX	1
Hereditary Disorder, Neurological Disease, Organismal Injury and Abnormalities, Skeletal and Muscular Disorders	late-onset Charcot-Marie-Tooth disease type 4F	1.24E-02	PRX	1
Hereditary Disorder, Ophthalmic Disease, Organismal Injury and Abnormalities	leber congenital amaurosis type 6	1.24E-02	RPGRIP1	1
Immunological Disease	passive cutaneous anaphylaxis	1.86E-02	CORO1A,TRPM4	2
Immunological Disease	abnormal immunological self-tolerance	3.69E-02	PSMB11	1
Infectious Disease	replication of simian-human immunodeficiency virus	1.24E-02	PRDX2	1
Infectious Disease	infection of mammalia	1.53E-02	CD97,CEBPE,FLT3LG,IL27RA,IRF3,IRF9,NR1H2,PELI3,RIPK3,SPIB,TIMP1	11
Infectious Disease	Bacterial Infection	2.23E-02	CD97,CEBPE,FLT3LG,IL27RA,IRAK1,IRF3,NR1H2,RETN,RIPK3,RPS6KA4,SPIB,TIMP1	12
Infectious Disease	infection by Dengue virus 2	2.31E-02	AP2A1,EPN1,RAB3D	3
Infectious Disease	infection of neuroblastoma cell lines	2.47E-02	IRF3	1
Infectious Disease	quantity of West Nile virus	2.47E-02	IRF3	1
Infectious Disease	replication of Simian virus 5 strain W3a	2.47E-02	IRF9	1
Infectious Disease	listeriosis	2.53E-02	FLT3LG,IL27RA	2
Infectious Disease	replication of human herpesvirus 1	2.53E-02	IRF3,IRF9	2
Infectious Disease	infection by Flaviviridae	2.60E-02	AP2A1,EPN1,IRF3,RAB3D	4
Infectious Disease	infection of hepatoma cell lines	3.56E-02	AP2A1,EPN1,RAB3D	3
Infectious Disease	replication of Simian immunodeficiency virus	3.69E-02	PRDX2	1
Infectious Disease	replication of bovine rotavirus (UK strain)	3.69E-02	IRF3	1
Infectious Disease	replication of human herpesvirus 2 strain 333	3.69E-02	IRF3	1
Infectious Disease, Neurological Disease	infection of cortical neurons	2.47E-02	IRF3	1
Infectious Disease, Neurological Disease	influenza with encephalopathy	3.69E-02	TIMP1	1
Inflammatory Disease	sarcoidosis	2.89E-02	CLEC11A,MMP14,PTGIR,SERTAD1	4
Inflammatory Disease, Inflammatory Response, Neurological Disease	inflammation of forebrain	1.24E-02	IRF9	1
Inflammatory Disease, Inflammatory Response, Neurological Disease	acute disseminated encephalomyelitis	2.47E-02	TIMP1	1
Inflammatory Response	frequency of phagocytes	9.38E-03	FLT3LG,S1PR5	2
Inflammatory Response	frequency of myeloid dendritic cells	1.24E-02	FLT3LG	1
Inflammatory Response	frequency of plasmacytoid dendritic cells	2.47E-02	FLT3LG	1
Inflammatory Response	degranulation of lysosome	3.69E-02	CORO1A	1
Inflammatory Response	inflammation of retina	3.69E-02	IRF9	1
Inflammatory Response, Organismal Injury and Abnormalities, Renal and Urological Disease	chronic allograft nephropathy	2.53E-02	MMP14,TIMP1	2
Lipid Metabolism, Molecular Transport, Nucleic Acid Metabolism, Small Molecule Biochemistry	transport of very long chain saturated fatty acyl-coenzyme A	1.24E-02	ABCD1	1
Lipid Metabolism, Molecular Transport, Small Molecule Biochemistry	release of leukotriene D4	1.24E-02	TRPM4	1
Lipid Metabolism, Molecular Transport, Small Molecule Biochemistry	release of leukotriene E4	1.24E-02	TRPM4	1
Lipid Metabolism, Molecular Transport, Small Molecule Biochemistry	import of long chain fatty acid	2.47E-02	ABCD1	1
Lipid Metabolism, Molecular Transport, Small Molecule Biochemistry	quantity of very long chain fatty acid	2.47E-02	ABCD1	1
Lipid Metabolism, Small Molecule Biochemistry	activation of fatty acid	9.38E-03	FGF21,SPHK2	2
Lipid Metabolism, Small Molecule Biochemistry	activation of butyric acid	1.24E-02	FGF21	1
Lipid Metabolism, Small Molecule Biochemistry	incorporation of D-erythro-C16-ceramide	2.47E-02	SPHK2	1
Lipid Metabolism, Small Molecule Biochemistry	activation of prostaglandin	3.69E-02	SPHK2	1
Lipid Metabolism, Small Molecule Biochemistry	conversion of D-sphingosine	3.69E-02	SPHK2	1
Metabolic Disease	hypervolemia	3.69E-02	AVPR2	1
Molecular Transport, Small Molecule Biochemistry	transport of amine	1.43E-02	PRKACA,SLC6A8,SLC7A8	3
Nervous System Development and Function	abnormal morphology of trigeminal nerve	3.56E-02	NFATC4,NTF4	2
Nervous System Development and Function, Organ Morphology, Skeletal and Muscular System Development and Function	size of vertebral column	3.69E-02	ARHGEF25	1
Nervous System Development and Function, Tissue Development	branching of axon bundle	3.69E-02	NTF4	1
Nervous System Development and Function, Tissue Morphology	quantity of noradrenergic neurons	2.47E-02	NTF4	1
Nervous System Development and Function, Tissue Morphology	quantity of sympathetic preganglionic neurons	2.47E-02	NTF4	1
Nervous System Development and Function, Visual System Development and Function	scotopic a-wave response of retinal rods	1.24E-02	RPGRIP1	1
Nervous System Development and Function, Visual System Development and Function	scotopic b-wave response of retinal cone cells	2.47E-02	RPGRIP1	1
Nervous System Development and Function, Visual System Development and Function	scotopic b-wave response of retinal rods	2.47E-02	RPGRIP1	1
Neurological Disease	athetotic walking	2.47E-02	ARAF	1
Neurological Disease	tremor of head	2.47E-02	TIMP1	1
Neurological Disease	abnormal conduction by nerves	3.03E-02	ABCD1,PRX	2
Neurological Disease, Organismal Injury and Abnormalities, Psychological Disorders	hypomyelinating leukodystrophy type 6	1.24E-02	TUBB4A	1
Nucleic Acid Metabolism, Small Molecule Biochemistry	hydrolysis of thiamine triphosphate	1.24E-02	THTPA	1
Ophthalmic Disease	open angle glaucoma type 1O	1.24E-02	NTF4	1
Organ Morphology	size of salivary gland	2.24E-03	KCNN4,MMP14	2
Organ Morphology	destruction of renal tubule	1.24E-02	CD37	1
Organ Morphology	size of parotid gland	1.24E-02	KCNN4	1
Organ Morphology, Organismal Development, Reproductive System Development and Function	abnormal number of uterine gland	3.69E-02	TIMP1	1
Organ Morphology, Renal and Urological System Development and Function	dilation of proximal convoluted tubule	1.24E-02	BGN	1
Organ Morphology, Renal and Urological System Development and Function	dilation of glomerular capsule	2.47E-02	BGN	1
Organ Morphology, Reproductive System Development and Function	quantity of ovary	1.24E-02	TIMP1	1
Organ Morphology, Reproductive System Development and Function	morphology of labyrinthine zone of placenta	1.56E-02	DUSP9,EPN1,ERF,MMP14	4
Organ Morphology, Reproductive System Development and Function	lack of labyrinthine zone of placenta	1.65E-02	EPN1,ERF	2
Organ Morphology, Reproductive System Development and Function	regeneration of prostate gland	2.47E-02	NR1H2	1
Organ Morphology, Reproductive System Development and Function	size of placental spongiotrophoblast layer	2.47E-02	ERF	1
Organismal Development	regeneration of foot	1.24E-02	TIMP1	1
Organismal Development	fat body mass	1.65E-02	FGF21,NTF4	2
Organismal Functions	healing of dermal fibroblasts	1.24E-02	JUNB	1
Organismal Injury and Abnormalities	fibrosis of soft tissue	1.24E-02	MMP14	1
Organismal Injury and Abnormalities	restenosis of vasculature	2.47E-02	PTGIR	1
Organismal Injury and Abnormalities, Renal and Urological Disease	nocturnal enuresis	1.24E-02	AVPR2	1
Organismal Injury and Abnormalities, Renal and Urological Disease	chronic kidney disease	3.04E-02	AIF1,AVPR2,JUNB,KCNN4,MMP14,PTGIR,TUBB4A	7
Organismal Injury and Abnormalities, Renal and Urological Disease	polydipsia	3.56E-02	AVPR2,NR1H2	2
Post-Translational Modification	phosphorylation of protein	4.51E-03	AIF1,ARAF,BRSK1,CALM1 (includes others),CDKN2D,GSK3A,IRAK1,MAP3K10,MAP4K1,MAPK3,PIM2,PKMYT1,PRKACA,RIPK3,RPS6KA4,SPHK2,SPIB,STAP2,SYN1,TSSK4	20
Post-Translational Modification	phosphorylation of protein fragment	3.03E-02	PIM2,PRKACA	2
Protein Degradation, Protein Synthesis	breakdown of protein	3.69E-02	JUNB	1
Reproductive System Development and Function	decidualization of uterus	2.30E-02	JUNB,SPHK2	2
Small Molecule Biochemistry	phosphorylation of phytosphingosine	1.24E-02	SPHK2	1
Small Molecule Biochemistry	generation of D-sphingosine	2.47E-02	SPHK2	1
Tissue Development	aggregation of ovarian cancer cell lines	1.24E-02	MMP14	1
Tissue Development	aggregation of squamous cell carcinoma cell lines	3.69E-02	MMP14	1
Tissue Morphology	abnormal morphology of enlarged tail bud	2.47E-02	TBX6	1
Tissue Morphology	permeability of skin tissue	2.47E-02	PRSS8	1
Tissue Morphology	abnormal morphology of vitelline vessel	3.30E-02	ERF,NFATC4,RIPK3,TEAD2	4
Tissue Morphology	abnormal morphology of central canal	3.69E-02	NR1H2	1
Tissue Morphology	quantity of endometrial cancer cell lines	3.69E-02	JUNB	1
^ Listed alphabetically by category

## Sheet: Table S10
Supplemental Table 10A. Major organs and systems affected by the loss of the missing avian genes in mice
Organ or Major System	MGI Phenotype†		Pubmed/Entrez Gene*	Total # Genes
	Single knockout sufficient for phenotype	Multiple knockouts required for phenotype.
immune and white blood cells	APEX2, CD37, CD97, CEBPE, CORO1A, EFS, GPR84, GSK3A, IL27RA, IRAK1, IRF9, KCNN4, KDELR1, MAP4K1, MAPK3, NR1H2, PELI3, PIM2, PSMB11, PSME2, PTGIR, RASGRP4, RIPK3, RRAS, S1PR5, SAC3D1, SERPINI2, SPHK2, SPIB, STXBP2, TIMP1, TRIB3	FOXH1, ITPKC, IRF3, JUNB, RPS6KA4, SUV420H2	ARAF, CDKN2D, ESRRA, FLT3LG, KCNN4, MMP14, NFATC4, PRDX2, SLC7A7, STX4, TRIB3, TRPM4	49
nerves, brain, behavior, gait and posture	ABCD1, ARAF, AVIL, BBS1, BCAT2, CPT1C, DOC2A, ERF, FGF21, FOXH1, FUZ, GDI1, MAPK3, MARCH9, MMP14, PLXNA3, PRX, RLN3, S1PR5, SLC6A8, SLC7A7, SLC7A8, SYN1, TRIB3	BRSK1, CACNG6, CDKN2D, EPN1, NFATC4, RAB3D, SPHK2, SYT5	FGD1, PSPN, NR1H2, NTF4, SLC44A4, SYNGR4, SYP, TEAD2, TBX6	41
bone and cartilage	BGN, CEBPE, DNAAF3, ESRRA, FERMT3, FGF21, FUZ, IRF9, MARCH9, MIA, MMP14, PRDX5, PRKACA, SAC3D1, SLC7A7, TBX6	CDKN2D, FOXH1, IRF3, JUNB, KREMEN2, NFATC4, NR1H2, SUV420H2, TEAD2	ARAF, AVIL, BBS1, DOCK6, EGLN2, FGD1, RLN3, SERPINI2, ZNF385A	34
weight and eating	APEX2, APLP1, ARAF, AVPR2, BBS1, BCAT2, BGN, CPT1C, ERF, ESRRA, FGF21, GSK3A, KMTB2, MARCH9, MMP14, PRKACA, PRSS8, PRX, REC8, RLN3, SERPINI2, SLC6A8, SLC7A7, TIMP1	CDKN2D, EPN1, MAMSTR, RAB3D	NTF4	29
gametes, gonads, reproduction	BBS1, CCDC159, CCNB1IP1, CDKN2D, ELK1, GAPDHS, KMT2B, MMP14, PRKACA, REC8, SLC7A7, TBX6, TIMP1, TINF2	BGN, EGLN2, EPN1, NR1H2, PARP2, POU5F1	ASF1B, DNAAF3, GAPDHS, IZUMO2, RLN3, TSKS, TSSK4	28
blood, hematopoiesis	ABCD1, APEX2, AVPR2, CEBPE, CORO1A, ERF, ESRRA, FERMT3, KCNN4, PRDX2, SAC3D1, SERPINI2, TINF2	EGLN2, NFATC4	CLEC11A, EMP3, FLT3LG, JUNB, KCNK6, MAP4K1, ZNF385A	22
insulin, pancreas, lipids, and fat	ABCD1, APOM, BBS1, BCAT2, CPT1C, ESRRA, FGF21, GSK3A, KMT2B, MMP14, NR1H2, RETN, RIPK3, RLN3, SERPINI2, SERTAD1	SLC6A8	BGN, LRP10, NFATC4, PPP1R3E	21
heart vessels	BBS1, DNAAF3, FERMT3, FOXH1, FUZ, HIF3A, KCNK6, KCNN4, KMT2B, MAPK3, NFATC4, PTGIR, RRAS, TBX6	EPN1, IRAK1, SPHK2, TEAD2, TIMP1	MYH14	20
lung	CEBPE,CRB3, EGLN2, EFS, FGF21, FUZ, HIF3A, MMP14, STXBP2, TIMP1	FOXH1, NFATC4, RAB3D, SUV420H2	CDKN2D, DNAAF3, PRDX2, PRX,	18
kidney	AVPR2, BCAT2, CRB3, EFS, KCNN4, KMT2B, MMP14, NPHS1, TBX6	FOXH1, JUNB	BBS1, CORO1A, IL27RA, PRKACA, SLC7A7	16
development	ERF, FOXH1, FUZ, KMT2B, MMP14, SLC7A7, TBX6	EPN1, NFATC4, PARP2, POU5F1, TEAD2	BCAT2, DNAAF3, REC8	15
muscle	ARAF, CPT1C, EGLN2, KCNK6, MAMSTR, MMP14, NR1H2	ANKRD23	BGN, FUZ, MYH14, MYL6B	12
cochlear	BBS1, CDKN2D, FUZ		ABCD1, CEBPE, GSK3A, MMP14, MYH14, PLXNA3, RPGRIP1	10
liver	CPT1C, DNAAF3, EFS, FGF21, FUZ, IL27RA, KMT2B	EGLN2, IL27RA, MAPK3		10
skin	BGN, CEBPE, NR1H2, PRSS8	JUNB, RPS6KA4	CCHCR1, IRF9, NTF4	9
eyes and retina	ABCD1, BBS1, FUZ, GSK3A, MMP14	CDKN2D, PLXNA3	CEBPE, RPGRIP1	9
coagulation	FERMT3, PTGIR	NR1H2, SPHK2	PRRG2, TIMP1, ZNF385A	7
intestine	ARAF, CRB3, EFS, RASGRP4, SPIB		CEBPE, IL27RA	7
Supplemental Table 10B. Phenotypes associated with avian missing and control gene sets.
# (Mouse Phenotype)^	Mouse Phenotype Description	Number of Missing Genes†	Permutation mean	Permutation std. dev.	Two-sided p-value	FDR adj. q-value
MP:0002169	no abnormal phenotype detected	34	28.962	4.58733	0.295	0.432184
MP:0001262	decreased body weight	14	19.342	3.85667	0.197	0.432184
MP:0001402	hypoactivity	7	5.608	2.09493	0.618	0.618
MP:0002083	premature death	6	14.18	3.28701	0.015	0.231385
MP:0011101	partial prenatal lethality	6	3.902	1.77751	0.267	0.432184
MP:0001925	male infertility	6	8.707	2.50428	0.31	0.432184
MP:0001732	postnatal growth retardation	5	10.445	2.76344	0.071	0.40406
MP:0002118	abnormal lipid homeostasis	5	2.302	1.36038	0.072	0.40406
MP:0002412	increased susceptibility to bacterial infection	5	2.645	1.48566	0.17	0.432184
MP:0003960	increased lean body mass	4	0.601	0.741855	0	0.0341818
MP:0002411	decreased susceptibility to bacterial infection	4	0.695	0.801634	0.002	0.0626667
MP:0001265	decreased body size	4	13.457	3.27489	0.005	0.110588
MP:0005348	increased T cell proliferation	4	0.732	0.829979	0.005	0.110588
MP:0002376	abnormal dendritic cell physiology	4	1.222	1.02848	0.027	0.274378
MP:0011098	complete embryonic lethality during organogenesis	4	10.035	2.81135	0.036	0.307636
MP:0004952	increased spleen weight	4	1.526	1.07633	0.048	0.361255
MP:0005018	decreased T cell number	4	2.064	1.35268	0.245	0.432184
MP:0011085	complete postnatal lethality	4	5.997	2.2262	0.507	0.516618
MP:0009289	decreased epididymal fat pad weight	3	0.148	0.385025	0.001	0.0341818
MP:0011086	partial postnatal lethality	3	10.931	2.86014	0.007	0.146222
MP:0002608	increased hematocrit	3	0.795	0.650691	0.008	0.158316
MP:0002398	abnormal bone marrow cell morphology/development	3	0.597	0.730153	0.016	0.231385
MP:0000333	decreased bone marrow cell number	3	0.692	0.793578	0.024	0.265412
MP:0000060	delayed bone ossification	3	0.745	0.796624	0.031	0.2914
MP:0005459	decreased percent body fat	3	0.942	0.92709	0.064	0.401067
MP:0002113	abnormal skeleton development	3	0.967	0.95332	0.068	0.40406
MP:0002675	asthenozoospermia	3	1.081	0.970248	0.086	0.431147
MP:0010024	increased total body fat amount	3	1.199	0.965573	0.09	0.432184
MP:0002444	abnormal T cell physiology	3	1.156	0.972939	0.092	0.432184
MP:0001552	increased circulating triglyceride level	3	1.117	1.00614	0.096	0.432184
MP:0001698	decreased embryo size	3	6.876	2.3512	0.128	0.432184
MP:0003984	embryonic growth retardation	3	6.91	2.32708	0.137	0.432184
MP:0000715	decreased thymocyte number	3	1.432	1.03559	0.148	0.432184
MP:0002628	hepatic steatosis	3	1.402	1.09435	0.154	0.432184
MP:0008079	\decreased CD8-positive, alpha-beta T cell number\""	3	1.42	1.11123	0.161	0.432184
MP:0000130	abnormal trabecular bone morphology	3	1.459	1.09065	0.176	0.432184
MP:0001405	impaired coordination	3	6.139	2.17633	0.181	0.432184
MP:0005659	decreased susceptibility to diet-induced obesity	3	1.624	1.15324	0.353	0.432184
MP:0001800	abnormal humoral immune response	3	1.774	1.22655	0.395	0.432184			3.27489	0.005	0.110588
MP:0005559	increased circulating glucose level	3	1.567	1.2029	0.398	0.432184			2.86014	0.007	0.146222
MP:0000691	enlarged spleen	3	4.295	1.76212	0.596	0.597589			2.81135	0.036	0.307636
MP:0002799	abnormal passive avoidance behavior	2	0.042	0.20069	0	0.0341818			2.32708	0.137	0.432184
MP:0003458	decreased circulating ketone body level	2	0.023	0.149978	0	0.0341818			2.3512	0.128	0.432184
MP:0008050	decreased memory T cell number	2	0.056	0.230037	0	0.0341818			2.03432	0.019	0.246345
MP:0008765	decreased mast cell degranulation	2	0.02	0.14007	0	0.0341818			2.30103	0.051	0.361811
MP:0010400	increased liver glycogen level	2	0.033	0.178726	0	0.0341818			2.17633	0.181	0.432184
MP:0010809	abnormal Clara cell morphology	2	0.005	0.070569	0	0.0341818			2.2262	0.507	0.516618
MP:0011649	immotile respiratory cilia	2	0.046	0.20959	0	0.0341818			2.09194	0.083	0.42173
MP:0011683	dual inferior vena cava	2	0.025	0.156203	0	0.0341818			1.93441	0.118	0.432184
MP:0011733	fused somites	2	0.04	0.196057	0	0.0341818			1.84545	0.179	0.432184
MP:0001533	abnormal skeleton physiology	2	0.107	0.31883	0.003	0.0867692			1.86468	0.059	0.382483
MP:0008563	decreased interferon-alpha secretion	2	0.115	0.331489	0.004	0.107429			1.87884	0.279	0.432184
MP:0011252	situs inversus totalis	2	0.122	0.342393	0.005	0.110588			1.76212	0.596	0.597589
MP:0002919	enhanced paired-pulse facilitation	2	0.221	0.43629	0.009	0.1692			1.83562	0.295	0.432184
MP:0002423	abnormal mast cell physiology	2	0.209	0.435326	0.012	0.214857			1.8496	0.023	0.262061
MP:0000432	abnormal head morphology	2	0.227	0.453516	0.015	0.231385			1.7993	0.394	0.432184
MP:0005587	abnormal Meckel's cartilage morphology	2	0.201	0.436795	0.015	0.231385			1.73088	0.039	0.318783
MP:0000066	osteoporosis	2	0.222	0.457083	0.016	0.231385			1.73033	0.405	0.436332
MP:0003863	decreased aggression towards mice	2	0.252	0.474047	0.018	0.246345			1.61715	0.027	0.274378
MP:0003853	dry skin	2	0.231	0.468891	0.019	0.246345			1.76646	0.396	0.432184
MP:0011092	complete embryonic lethality	2	6.608	2.03432	0.019	0.246345			1.77215	0.162	0.432184
MP:0006143	increased systemic arterial diastolic blood pressure	2	0.297	0.506999	0.022	0.262061			1.69625	0.383	0.432184
MP:0000269	abnormal heart looping	2	0.346	0.546427	0.036	0.307636			1.70601	0.148	0.432184
MP:0005403	abnormal nerve conduction	2	0.319	0.559958	0.036	0.307636			1.69555	0.145	0.432184
MP:0000230	abnormal systemic arterial blood pressure	2	0.375	0.555593	0.037	0.309156			1.59995	0.378	0.432184
MP:0004255	abnormal spongiotrophoblast layer morphology	2	0.393	0.583859	0.045	0.36			1.61509	0.023	0.262061
MP:0004158	right aortic arch	2	0.391	0.580048	0.047	0.361255			1.60351	0.132	0.432184
MP:0000644	dextrocardia	2	0.389	0.596687	0.049	0.361255			1.66776	0.021	0.262061
MP:0011087	complete neonatal lethality	2	6.581	2.30103	0.051	0.361811			1.53083	0.026	0.274378
MP:0008699	increased interleukin-4 secretion	2	0.448	0.609646	0.052	0.362074			1.65813	0.392	0.432184
MP:0004077	abnormal striatum morphology	2	0.377	0.594327	0.055	0.376			1.55803	0.358	0.432184
MP:0004799	increased susceptibility to experimental autoimmune encephalomyelitis	2	0.369	0.636588	0.057	0.376			1.62239	0.554	0.559957
MP:0002761	abnormal hippocampal mossy fiber morphology	2	0.437	0.631213	0.066	0.40406			1.6517	0.057	0.376
MP:0001178	pulmonary hypoplasia	2	0.467	0.63191	0.067	0.40406			1.65093	0.552	0.559439
MP:0001929	abnormal gametogenesis	2	0.469	0.659905	0.071	0.40406			1.67784	0.241	0.432184
MP:0000477	abnormal intestine morphology	2	0.475	0.667698	0.08	0.417205			1.67179	0.561	0.565512
MP:0005621	abnormal cell physiology	2	5.988	2.09194	0.083	0.42173			1.53931	0.049	0.361255
MP:0006126	abnormal outflow tract development	2	0.544	0.694656	0.091	0.432184			1.5696	0.21	0.432184
MP:0002702	decreased circulating free fatty acid level	2	0.55	0.701421	0.095	0.432184			1.63798	0.23	0.432184
MP:0003675	kidney cysts	2	0.54	0.703488	0.098	0.432184			1.42105	0.03	0.289231
MP:0004703	abnormal vertebral column morphology	2	0.576	0.718847	0.108	0.432184			1.58886	0.525	0.533514
MP:0000005	increased brown adipose tissue amount	2	0.609	0.733933	0.115	0.432184			1.52963	0.188	0.432184
MP:0003383	abnormal gluconeogenesis	2	0.625	0.707726	0.115	0.432184			1.6282	0.567	0.570032
MP:0000116	abnormal tooth development	2	0.603	0.770704	0.116	0.432184			1.45994	0.17	0.432184
MP:0003400	kinked neural tube	2	0.616	0.736944	0.116	0.432184			1.49277	0.035	0.307636
MP:0001399	hyperactivity	2	5.214	1.93441	0.118	0.432184			1.43982	0.028	0.277053
MP:0003408	increased width of hypertrophic chondrocyte zone	2	0.646	0.739751	0.122	0.432184			1.55691	0.063	0.401067
MP:0001762	polyuria	2	0.624	0.753121	0.131	0.432184			1.39123	0.156	0.432184
MP:0006410	abnormal common myeloid progenitor cell morphology	2	0.706	0.782417	0.147	0.432184			1.29747	0.487	0.501677
MP:0003921	abnormal heart left ventricle morphology	2	0.734	0.843775	0.154	0.432184			1.386	0.172	0.432184
MP:0001106	abnormal Schwann cell morphology	2	0.73	0.789762	0.156	0.432184			1.49539	0.303	0.432184
MP:0008706	decreased interleukin-6 secretion	2	0.723	0.791769	0.161	0.432184			1.42939	0.081	0.417205
MP:0003070	increased vascular permeability	2	0.905	0.68589	0.164	0.432184			1.45956	0.074	0.407775
MP:0009133	decreased white fat cell size	2	0.913	0.730729	0.173	0.432184			1.47984	0.309	0.432184
MP:0003068	enlarged kidney	2	0.85	0.784931	0.174	0.432184			1.46352	0.076	0.407775
MP:0006042	increased apoptosis	2	4.654	1.84545	0.179	0.432184			1.46086	0.314	0.432184
MP:0000955	abnormal spinal cord morphology	2	0.79	0.841789	0.182	0.432184			1.43528	0.075	0.407775
MP:0004231	abnormal calcium ion homeostasis	2	0.855	0.771083	0.183	0.432184			1.52679	0.345	0.432184
MP:0000416	sparse hair	2	0.831	0.850389	0.192	0.432184			1.44953	0.312	0.432184
MP:0004875	increased mean systemic arterial blood pressure	2	0.93	0.762681	0.195	0.432184			1.23952	0.26	0.432184
MP:0000166	abnormal chondrocyte morphology	2	0.873	0.873862	0.204	0.432184			1.27554	0.051	0.361811
MP:0000067	osteopetrosis	2	0.865	0.928244	0.21	0.432184			1.38919	0.317	0.432184
MP:0005168	abnormal female meiosis	2	0.956	0.80044	0.22	0.432184			1.33333	0.115	0.432184
MP:0001688	abnormal somite development	2	0.954	0.92018	0.252	0.432184			1.32278	0.455	0.474947
MP:0003795	abnormal bone structure	2	0.993	0.934786	0.272	0.432184			1.27789	0.432	0.457555
MP:0001406	abnormal gait	2	4.441	1.87884	0.279	0.432184			1.27318	0.437	0.460258
MP:0011088	partial neonatal lethality	2	4.126	1.83562	0.295	0.432184			1.30332	0.105	0.432184
MP:0011100	complete preweaning lethality	2	3.531	1.55803	0.358	0.432184			1.27067	0.419	0.44504
MP:0011967	increased or absent threshold for auditory brainstem response	2	3.582	1.59995	0.378	0.432184			1.45205	0.498	0.511607
MP:0000745	tremors	2	3.66	1.69625	0.383	0.432184			1.36044	0.125	0.432184
MP:0001463	abnormal spatial learning	2	3.537	1.65813	0.392	0.432184			1.3173	0.448	0.469214
MP:0011096	complete embryonic lethality between implantation and somite formation	2	3.958	1.7993	0.394	0.432184			1.14211	0.388	0.432184
MP:0002727	decreased circulating insulin level	2	3.766	1.76646	0.396	0.432184			1.44135	0.175	0.432184
MP:0001147	small testis	2	3.842	1.73033	0.405	0.436332			1.36597	0.133	0.432184
MP:0001891	hydroencephaly	2	3.057	1.29747	0.487	0.501677			1.30003	0.124	0.432184
MP:0009763	increased sensitivity to induced morbidity/mortality	2	3.243	1.58886	0.525	0.533514			1.11857	0.071	0.40406
MP:0001730	embryonic growth arrest	2	3.466	1.65093	0.552	0.559439			1.37085	0.5	0.512262
MP:0001577	anemia	2	3.478	1.62239	0.554	0.559957			1.17098	0.077	0.407775
MP:0011108	partial embryonic lethality during organogenesis	2	3.352	1.67179	0.561	0.565512			1.16759	0.4	0.432184
MP:0000063	decreased bone mineral density	2	3.204	1.6282	0.567	0.570032			1.33137	0.472	0.488904
MP:0001926	female infertility	1	4.592	1.86468	0.059	0.382483			1.27434	0.465	0.482983
MP:0011099	complete lethality throughout fetal growth and development	1	3.573	1.60351	0.132	0.432184			1.1985	0.439	0.461073
MP:0011110	partial preweaning lethality	1	3.6	1.69555	0.145	0.432184			1.32428	0.141	0.432184
MP:0001935	decreased litter size	1	3.643	1.70601	0.148	0.432184			1.35662	0.164	0.432184
MP:0001297	microphthalmia	1	3.102	1.39123	0.156	0.432184			1.29694	0.124	0.432184
MP:0001258	decreased body length	1	3.675	1.77215	0.162	0.432184			1.24223	0.111	0.432184
MP:0000160	kyphosis	1	3.189	1.45994	0.17	0.432184			1.17621	0.419	0.44504
MP:0005150	cachexia	1	3.054	1.386	0.172	0.432184			1.31169	0.138	0.432184
MP:0002833	increased heart weight	1	3.242	1.52963	0.188	0.432184			1.31967	0.146	0.432184
MP:0001260	increased body weight	1	3.303	1.5696	0.21	0.432184			1.3928	0.168	0.432184
MP:0010025	decreased total body fat amount	1	3.264	1.63798	0.23	0.432184			1.35268	0.245	0.432184
MP:0011090	partial perinatal lethality	1	3.392	1.67784	0.241	0.432184			1.18001	0.456	0.474947
MP:0001722	pale yolk sac	1	2.556	1.23952	0.26	0.432184			1.3277	0.142	0.432184
MP:0000266	abnormal heart morphology	1	2.994	1.49539	0.303	0.432184			1.25198	0.12	0.432184
MP:0003717	pallor	1	2.826	1.47984	0.309	0.432184			1.23661	0.482	0.49789
MP:0001156	abnormal spermatogenesis	1	2.658	1.44953	0.312	0.432184			1.27694	0.505	0.515978
MP:0001954	respiratory distress	1	2.753	1.46086	0.314	0.432184			1.349	0.164	0.432184
MP:0002910	abnormal excitatory postsynaptic currents	1	2.509	1.38919	0.317	0.432184			1.25362	0.215	0.432184
MP:0001914	hemorrhage	1	2.693	1.52679	0.345	0.432184			1.20799	0.201	0.432184
MP:0011083	complete lethality at weaning	1	2.33	1.14211	0.388	0.432184			1.28536	0.227	0.432184
MP:0000519	hydronephrosis	1	2.21	1.16759	0.4	0.432184			1.17804	0.185	0.432184
MP:0000245	abnormal erythropoiesis	1	2.405	1.27067	0.419	0.44504			1.1548	0.205	0.432184
MP:0009674	decreased birth weight	1	2.118	1.17621	0.419	0.44504			1.29926	0.261	0.432184
MP:0003084	abnormal skeletal muscle fiber morphology	1	2.432	1.27789	0.432	0.457555			1.14736	0.172	0.432184
MP:0003229	abnormal vitelline vasculature morphology	1	2.432	1.27318	0.437	0.460258			1.20005	0.192	0.432184
MP:0000267	abnormal heart development	1	2.155	1.1985	0.439	0.461073			1.25724	0.222	0.432184
MP:0004200	decreased fetal size	1	2.357	1.3173	0.448	0.469214			1.17835	0.202	0.432184
MP:0003633	abnormal nervous system physiology	1	2.498	1.32278	0.455	0.474947			1.10277	0.177	0.432184
MP:0001127	small ovary	1	2.063	1.18001	0.456	0.474947			1.16968	0.201	0.432184
MP:0002151	abnormal neural tube morphology/development	1	2.178	1.27434	0.465	0.482983			1.12059	0.184	0.432184
MP:0001436	abnormal suckling behavior	1	2.185	1.33137	0.472	0.488904			1.22655	0.395	0.432184
MP:0001326	retinal degeneration	1	2.018	1.23661	0.482	0.49789			1.08395	0.161	0.432184
MP:0011089	complete perinatal lethality	1	2.392	1.45205	0.498	0.511607			1.09826	0.18	0.432184
MP:0000208	decreased hematocrit	1	2.238	1.37085	0.5	0.512262			1.21778	0.229	0.432184
MP:0002896	abnormal bone mineralization	1	2.007	1.27694	0.505	0.515978			1.17956	0.206	0.432184
MP:0002451	abnormal macrophage physiology	0	3.558	1.66776	0.021	0.262061			1.1217	0.182	0.432184
MP:0002152	abnormal brain morphology	0	3.578	1.61509	0.023	0.262061			1.23971	0.245	0.432184
MP:0010770	preweaning lethality	0	4.097	1.8496	0.023	0.262061			1.08343	0.167	0.432184
MP:0000352	decreased cell proliferation	0	3.554	1.53083	0.026	0.274378			1.11173	0.2	0.432184
MP:0004852	decreased testis weight	0	3.771	1.61715	0.027	0.274378			1.11811	0.176	0.432184
MP:0001505	hunched posture	0	3.114	1.43982	0.028	0.277053			1.2389	0.257	0.432184
MP:0011109	partial lethality throughout fetal growth and development	0	3.262	1.42105	0.03	0.289231			1.12123	0.195	0.432184
MP:0008762	embryonic lethality	0	3.126	1.49277	0.035	0.307636			1.01984	0.163	0.432184
MP:0001393	ataxia	0	3.916	1.73088	0.039	0.318783			1.17079	0.213	0.432184
MP:0005404	abnormal axon morphology	0	3.33	1.53931	0.049	0.361255			1.09634	0.18	0.432184
MP:0001718	abnormal visceral yolk sac morphology	0	2.525	1.27554	0.051	0.361811			1.11355	0.198	0.432184
MP:0001922	reduced male fertility	0	3.475	1.6517	0.057	0.376			1.15324	0.353	0.432184
MP:0000788	abnormal cerebral cortex morphology	0	3.107	1.55691	0.063	0.401067			1.14526	0.23	0.432184
MP:0008872	abnormal physiological response to xenobiotic	0	2.243	1.11857	0.071	0.40406			1.09167	0.192	0.432184
MP:0002020	increased tumor incidence	0	2.849	1.45956	0.074	0.407775			0.998336	0.155	0.432184
MP:0001790	abnormal immune system physiology	0	2.745	1.43528	0.075	0.407775			1.03849	0.172	0.432184
MP:0001575	cyanosis	0	2.807	1.46352	0.076	0.407775			1.01953	0.173	0.432184
MP:0006325	impaired hearing	0	2.224	1.17098	0.077	0.407775			1.09452	0.207	0.432184
MP:0001363	increased anxiety-related response	0	2.891	1.42939	0.081	0.417205			1.02009	0.168	0.432184
MP:0001614	abnormal blood vessel morphology	0	2.416	1.30332	0.105	0.432184			1.06844	0.186	0.432184
MP:0006009	abnormal neuronal migration	0	2.12	1.24223	0.111	0.432184			0.995789	0.167	0.432184
MP:0004753	abnormal miniature excitatory postsynaptic currents	0	2.5	1.33333	0.115	0.432184			1.2029	0.398	0.432184
MP:0001525	impaired balance	0	2.046	1.25198	0.12	0.432184			0.904972	0.136	0.432184
MP:0001953	respiratory failure	0	2.129	1.29694	0.124	0.432184			1.04786	0.187	0.432184
MP:0002066	abnormal motor capabilities/coordination/movement	0	2.26	1.30003	0.124	0.432184			1.07633	0.048	0.361255
MP:0002206	abnormal CNS synaptic transmission	0	2.362	1.36044	0.125	0.432184			1.13101	0.235	0.432184
MP:0002085	abnormal embryonic tissue morphology	0	2.3	1.36597	0.133	0.432184			1.03493	0.189	0.432184
MP:0006317	decreased urine sodium level	0	1.562	0.904972	0.136	0.432184			1.12662	0.364	0.432184
MP:0003077	abnormal cell cycle	0	2.101	1.31169	0.138	0.432184			1.0035	0.315	0.432184
MP:0000774	decreased brain size	0	2.145	1.32428	0.141	0.432184			1.01231	0.299	0.432184
MP:0005092	decreased double-positive T cell number	0	2.063	1.3277	0.142	0.432184			0.989959	0.292	0.432184
MP:0001325	abnormal retina morphology	0	2.085	1.31967	0.146	0.432184			1.09999	0.357	0.432184
MP:0003305	proctitis	0	1.22	0.685617	0.149	0.432184			1.09065	0.176	0.432184
MP:0009310	increased large intestine adenocarcinoma incidence	0	1.22	0.685617	0.149	0.432184			0.994598	0.304	0.432184
MP:0000747	muscle weakness	0	1.611	0.998336	0.155	0.432184			1.09698	0.368	0.432184
MP:0006380	abnormal spermatid morphology	0	1.765	1.08395	0.161	0.432184			0.915818	0.256	0.432184
MP:0005598	decreased ventricle muscle contractility	0	1.676	1.01984	0.163	0.432184			0.994018	0.294	0.432184
MP:0001806	decreased IgM level	0	2.132	1.35662	0.164	0.432184			1.00544	0.306	0.432184
MP:0009937	abnormal neuron differentiation	0	2.004	1.349	0.164	0.432184			1.04827	0.319	0.432184
MP:0001242	hyperkeratosis	0	1.586	0.995789	0.167	0.432184			1.03559	0.148	0.432184
MP:0001330	abnormal optic nerve morphology	0	1.731	1.08343	0.167	0.432184			1.05948	0.336	0.432184
MP:0002339	abnormal lymph node morphology	0	1.592	1.02009	0.168	0.432184			1.09166	0.363	0.432184
MP:0010053	decreased grip strength	0	2.071	1.3928	0.168	0.432184			1.11123	0.161	0.432184
MP:0000278	abnormal myocardial fiber morphology	0	1.603	1.03849	0.172	0.432184			0.819922	0.206	0.432184
MP:0001155	arrest of spermatogenesis	0	1.859	1.14736	0.172	0.432184			0.941449	0.28	0.432184
MP:0000603	pale liver	0	1.598	1.01953	0.173	0.432184			0.822163	0.204	0.432184
MP:0008489	slow postnatal weight gain	0	2.314	1.44135	0.175	0.432184			1.04031	0.346	0.432184
MP:0004994	abnormal brain wave pattern	0	1.717	1.11811	0.176	0.432184			1.01084	0.334	0.432184
MP:0003052	omphalocele	0	1.818	1.10277	0.177	0.432184			1.09435	0.154	0.432184
MP:0000218	increased leukocyte cell number	0	1.671	1.09634	0.18	0.432184			0.986292	0.294	0.432184
MP:0001386	abnormal maternal nurturing	0	1.755	1.09826	0.18	0.432184			0.963705	0.302	0.432184
MP:0001967	deafness	0	1.743	1.1217	0.182	0.432184			1.02218	0.33	0.432184
MP:0001559	hyperglycemia	0	1.782	1.12059	0.184	0.432184			0.808473	0.191	0.432184
MP:0000849	abnormal cerebellum morphology	0	1.902	1.17804	0.185	0.432184			1.09888	0.364	0.432184
MP:0004215	abnormal myocardial fiber physiology	0	1.587	1.06844	0.186	0.432184			1.07204	0.363	0.432184
MP:0000284	double outlet right ventricle	0	1.533	1.04786	0.187	0.432184			0.967371	0.291	0.432184
MP:0005201	abnormal retinal pigment epithelium morphology	0	1.501	1.03493	0.189	0.432184			0.96043	0.296	0.432184
MP:0003620	oliguria	0	1.395	0.808473	0.191	0.432184			1.12056	0.398	0.432184
MP:0008873	increased physiological sensitivity to xenobiotic	0	1.854	1.20005	0.192	0.432184			0.995115	0.317	0.432184
MP:0010402	ventricular septal defect	0	1.616	1.09167	0.192	0.432184			1.06744	0.37	0.432184
MP:0002952	ventricular cardiomyopathy	0	1.136	0.711344	0.194	0.432184			1.10932	0.391	0.432184
MP:0005140	decreased cardiac muscle contractility	0	1.71	1.12123	0.195	0.432184			0.971093	0.298	0.432184
MP:0004510	myositis	0	1.135	0.717837	0.197	0.432184			0.98645	0.33	0.432184
MP:0000280	thin ventricular wall	0	1.671	1.11355	0.198	0.432184			1.08261	0.382	0.432184
MP:0005154	increased B cell proliferation	0	1.722	1.11173	0.2	0.432184			0.994736	0.33	0.432184
MP:0001504	abnormal posture	0	1.965	1.20799	0.201	0.432184			0.934885	0.292	0.432184
MP:0001523	impaired righting response	0	1.815	1.16968	0.201	0.432184			0.837528	0.24	0.432184
MP:0005202	lethargy	0	1.833	1.17835	0.202	0.432184			0.966705	0.316	0.432184
MP:0004154	renal tubular necrosis	0	1.418	0.822163	0.204	0.432184			0.999699	0.331	0.432184
MP:0000111	cleft palate	0	1.863	1.1548	0.205	0.432184			0.89285	0.259	0.432184
MP:0000754	paresis	0	1.42	0.819922	0.206	0.432184			1.00747	0.345	0.432184
MP:0001219	thick epidermis	0	1.745	1.17956	0.206	0.432184			0.839207	0.228	0.432184
MP:0003141	cardiac fibrosis	0	1.596	1.09452	0.207	0.432184			1.09412	0.394	0.432184
MP:0001873	stomach inflammation	0	1.19	0.755295	0.208	0.432184			0.936526	0.302	0.432184
MP:0002100	abnormal tooth morphology	0	1.675	1.17079	0.213	0.432184			1.06826	0.386	0.432184
MP:0001870	salivary gland inflammation	0	1.118	0.732538	0.214	0.432184			0.924345	0.297	0.432184
MP:0002968	increased circulating alkaline phosphatase level	0	2	1.25362	0.215	0.432184			1.08343	0.398	0.432184
MP:0001246	mixed cellular infiltration to dermis	0	1.072	0.715072	0.222	0.432184			1.02242	0.353	0.432184
MP:0004924	abnormal behavior	0	1.839	1.25724	0.222	0.432184			1.02247	0.37	0.432184
MP:0001805	decreased IgG level	0	1.933	1.28536	0.227	0.432184			0.860933	0.255	0.432184
MP:0004947	skin inflammation	0	1.294	0.839207	0.228	0.432184			0.926206	0.303	0.432184
MP:0003997	tonic-clonic seizures	0	1.75	1.21778	0.229	0.432184			1.04311	0.383	0.432184
MP:0000812	abnormal dentate gyrus morphology	0	1.617	1.14526	0.23	0.432184			1.01144	0.35	0.432184
MP:0003632	abnormal nervous system morphology	0	1.51	1.13101	0.235	0.432184			0.87239	0.272	0.432184
MP:0005616	decreased susceptibility to type IV hypersensitivity reaction	0	1.307	0.837528	0.24	0.432184			0.932799	0.322	0.432184
MP:0008211	decreased mature B cell number	0	1.738	1.23971	0.245	0.432184			0.867715	0.273	0.432184
MP:0001970	abnormal pain threshold	0	1.074	0.759672	0.254	0.432184			0.912399	0.294	0.432184
MP:0002651	abnormal sciatic nerve morphology	0	1.256	0.860933	0.255	0.432184			0.933011	0.32	0.432184
MP:0002574	increased vertical activity	0	1.454	0.915818	0.256	0.432184			1.02848	0.027	0.274378
MP:0000137	abnormal vertebrae morphology	0	1.716	1.2389	0.257	0.432184			0.88289	0.286	0.432184
MP:0011966	abnormal auditory brainstem response waveform shape	0	1.086	0.771492	0.258	0.432184			0.943189	0.327	0.432184
MP:0004738	abnormal auditory brainstem response	0	1.296	0.89285	0.259	0.432184			0.685617	0.149	0.432184
MP:0005584	abnormal enzyme/coenzyme activity	0	1.86	1.29926	0.261	0.432184			0.685617	0.149	0.432184
MP:0002953	thick ventricular wall	0	1.055	0.778833	0.268	0.432184			0.876744	0.276	0.432184
MP:0004229	abnormal embryonic erythropoiesis	0	1.171	0.848811	0.269	0.432184			0.919106	0.313	0.432184
MP:0002279	abnormal diaphragm morphology	0	1.073	0.788856	0.271	0.432184			1.05784	0.391	0.432184
MP:0002736	abnormal nociception after inflammation	0	1.236	0.87239	0.272	0.432184			0.872004	0.278	0.432184
MP:0000511	abnormal intestinal mucosa morphology	0	1.232	0.867715	0.273	0.432184			0.934079	0.328	0.432184
MP:0001856	myocarditis	0	1.057	0.786365	0.276	0.432184			0.983589	0.349	0.432184
MP:0004965	inner cell mass degeneration	0	1.217	0.876744	0.276	0.432184			0.965573	0.09	0.432184
MP:0001286	abnormal eye development	0	1.046	0.786449	0.278	0.432184			0.755295	0.208	0.432184
MP:0003449	abnormal intestinal goblet cell morphology	0	1.213	0.872004	0.278	0.432184			0.87101	0.282	0.432184
MP:0001192	scaly skin	0	1.419	0.941449	0.28	0.432184			1.02717	0.391	0.432184
MP:0001410	head bobbing	0	1.084	0.817075	0.28	0.432184			0.890114	0.289	0.432184
MP:0001745	increased circulating corticosterone level	0	1.024	0.781047	0.282	0.432184			0.8735	0.288	0.432184
MP:0005553	increased circulating creatinine level	0	1.19	0.87101	0.282	0.432184			0.885655	0.303	0.432184
MP:0005592	abnormal vascular smooth muscle morphology	0	1.222	0.88289	0.286	0.432184			0.963639	0.355	0.432184
MP:0004929	decreased epididymis weight	0	1.031	0.785274	0.287	0.432184			1.03186	0.387	0.432184
MP:0002843	decreased systemic arterial blood pressure	0	1.181	0.8735	0.288	0.432184			1.02573	0.389	0.432184
MP:0001906	increased dopamine level	0	1.06	0.805636	0.289	0.432184			0.848811	0.269	0.432184
MP:0002128	abnormal blood circulation	0	1.183	0.890114	0.289	0.432184			0.976763	0.377	0.432184
MP:0000281	abnormal interventricular septum morphology	0	1.098	0.833721	0.29	0.432184			1.00405	0.381	0.432184
MP:0003935	abnormal craniofacial development	0	1.013	0.783227	0.29	0.432184			0.874369	0.304	0.432184
MP:0002192	hydrops fetalis	0	1.041	0.803719	0.291	0.432184			0.861265	0.292	0.432184
MP:0005333	decreased heart rate	0	1.377	0.967371	0.291	0.432184			0.972939	0.092	0.432184
MP:0003447	decreased tumor growth/size	0	1.308	0.934885	0.292	0.432184			1.05773	0.409	0.438131
MP:0004819	decreased skeletal muscle mass	0	1.158	0.861265	0.292	0.432184			0.878446	0.297	0.432184
MP:0011084	partial lethality at weaning	0	1.469	0.989959	0.292	0.432184			0.920351	0.345	0.432184
MP:0001153	small seminiferous tubules	0	1.446	0.994018	0.294	0.432184			0.711344	0.194	0.432184
MP:0001845	abnormal inflammatory response	0	1.399	0.986292	0.294	0.432184			0.717837	0.197	0.432184
MP:0002834	decreased heart weight	0	1.07	0.815945	0.294	0.432184			0.892419	0.324	0.432184
MP:0005330	cardiomyopathy	0	1.231	0.912399	0.294	0.432184			0.998934	0.383	0.432184
MP:0000495	abnormal colon morphology	0	1.364	0.96043	0.296	0.432184			0.869126	0.305	0.432184
MP:0004762	increased anti-double stranded DNA antibody level	0	1.087	0.831939	0.296	0.432184			0.99177	0.399	0.432184
MP:0000351	increased cell proliferation	0	1.152	0.878446	0.297	0.432184			1.0152	0.4	0.432184
MP:0008840	abnormal spike wave discharge	0	1.271	0.924345	0.297	0.432184			0.732538	0.214	0.432184
MP:0001177	atelectasis	0	1.339	0.971093	0.298	0.432184			0.930022	0.349	0.432184
MP:0000220	increased monocyte cell number	0	1.484	1.01231	0.299	0.432184			1.00614	0.096	0.432184
MP:0001404	no spontaneous movement	0	1.012	0.790241	0.302	0.432184			0.9344	0.355	0.432184
MP:0002116	abnormal craniofacial bone morphology	0	1.399	0.963705	0.302	0.432184			0.926504	0.345	0.432184
MP:0005253	abnormal eye physiology	0	1.286	0.936526	0.302	0.432184			0.833721	0.29	0.432184
MP:0001719	absent vitelline blood vessels	0	1.18	0.885655	0.303	0.432184			0.955222	0.378	0.432184
MP:0001958	emphysema	0	1.249	0.926206	0.303	0.432184			0.831939	0.296	0.432184
MP:0000600	liver hypoplasia	0	1.458	0.994598	0.304	0.432184			0.771492	0.258	0.432184
MP:0002642	anisocytosis	0	1.162	0.874369	0.304	0.432184			0.954733	0.39	0.432184
MP:0006279	abnormal limb development	0	1.045	0.82198	0.304	0.432184			0.817075	0.28	0.432184
MP:0002269	muscular atrophy	0	1.014	0.802775	0.305	0.432184			0.970248	0.086	0.431147
MP:0004090	abnormal sarcomere morphology	0	1.124	0.869126	0.305	0.432184			0.844483	0.306	0.432184
MP:0001683	absent mesoderm	0	1.436	1.00544	0.306	0.432184			0.910642	0.341	0.432184
MP:0004564	enlarged myocardial fiber	0	1.081	0.844483	0.306	0.432184			0.905945	0.353	0.432184
MP:0010420	muscular ventricular septal defect	0	1.014	0.806508	0.31	0.432184			0.759672	0.254	0.432184
MP:0000928	incomplete rostral neuropore closure	0	1.022	0.807569	0.311	0.432184			0.788856	0.271	0.432184
MP:0003091	abnormal cell migration	0	1.014	0.804021	0.312	0.432184			0.715072	0.222	0.432184
MP:0008500	increased IgG2a level	0	1.041	0.824621	0.312	0.432184			0.975586	0.39	0.432184
MP:0011941	increased fluid intake	0	1.217	0.919106	0.313	0.432184			0.815945	0.294	0.432184
MP:0004471	short nasal bone	0	1.03	0.818395	0.314	0.432184			0.919903	0.361	0.432184
MP:0005025	abnormal response to infection	0	1.498	1.0035	0.315	0.432184			0.935014	0.372	0.432184
MP:0000751	myopathy	0	1.304	0.966705	0.316	0.432184			0.805636	0.289	0.432184
MP:0000759	abnormal skeletal muscle morphology	0	1.356	0.995115	0.317	0.432184			0.786365	0.276	0.432184
MP:0000601	small liver	0	1.435	1.04827	0.319	0.432184			0.778833	0.268	0.432184
MP:0001270	distended abdomen	0	1.231	0.933011	0.32	0.432184			0.959633	0.392	0.432184
MP:0002497	increased IgE level	0	1.234	0.932799	0.322	0.432184			0.936041	0.382	0.432184
MP:0002699	abnormal vitreous body morphology	0	1.128	0.892419	0.324	0.432184			0.89683	0.35	0.432184
MP:0002160	abnormal reproductive system morphology	0	1.222	0.943189	0.327	0.432184			0.921655	0.389	0.432184
MP:0001695	abnormal gastrulation	0	1.026	0.843822	0.328	0.432184			0.906428	0.372	0.432184
MP:0005419	decreased circulating serum albumin level	0	1.213	0.934079	0.328	0.432184			0.786449	0.278	0.432184
MP:0002123	abnormal hematopoiesis	0	1.317	0.994736	0.33	0.432184			0.82198	0.304	0.432184
MP:0003566	abnormal cell adhesion	0	1.333	0.98645	0.33	0.432184			0.803719	0.291	0.432184
MP:0008499	increased IgG1 level	0	1.399	1.02218	0.33	0.432184			0.824621	0.312	0.432184
MP:0002490	abnormal immunoglobulin level	0	1.301	0.999699	0.331	0.432184			0.933503	0.39	0.432184
MP:0001417	decreased exploration in new environment	0	1.404	1.01084	0.334	0.432184			0.858903	0.341	0.432184
MP:0005634	decreased circulating sodium level	0	1.014	0.834566	0.335	0.432184			0.785274	0.287	0.432184
MP:0003961	decreased lean body mass	0	1.432	1.05948	0.336	0.432184			0.818395	0.314	0.432184
MP:0001701	incomplete embryo turning	0	1.024	0.866126	0.341	0.432184			0.851467	0.343	0.432184
MP:0005078	abnormal cytotoxic T cell physiology	0	1.081	0.910642	0.341	0.432184			0.977357	0.436	0.460258
MP:0008752	abnormal tumor necrosis factor level	0	1.032	0.858903	0.341	0.432184			0.843822	0.328	0.432184
MP:0002697	abnormal eye size	0	1.027	0.851467	0.343	0.432184			0.951961	0.411	0.439023
MP:0001780	decreased brown adipose tissue amount	0	1.107	0.926504	0.345	0.432184			0.781047	0.282	0.432184
MP:0008713	abnormal cytokine level	0	1.295	1.00747	0.345	0.432184			0.866126	0.341	0.432184
MP:0012114	absent inner cell mass proliferation	0	1.151	0.920351	0.345	0.432184			0.950962	0.407	0.437234
MP:0008805	decreased circulating amylase level	0	1.406	1.04031	0.346	0.432184			0.807569	0.311	0.432184
MP:0001222	epidermal hyperplasia	0	1.211	0.983589	0.349	0.432184			0.894068	0.373	0.432184
MP:0001919	abnormal reproductive system physiology	0	1.118	0.930022	0.349	0.432184			0.802775	0.305	0.432184
MP:0002722	abnormal immune system organ morphology	0	1.05	0.89683	0.35	0.432184			0.806508	0.31	0.432184
MP:0008537	increased susceptibility to induced colitis	0	1.247	1.01144	0.35	0.432184			0.804021	0.312	0.432184
MP:0001431	abnormal eating behavior	0	1.264	1.02242	0.353	0.432184			0.834566	0.335	0.432184
MP:0005103	abnormal retinal pigmentation	0	1.078	0.905945	0.353	0.432184			0.783227	0.29	0.432184
MP:0002566	abnormal sexual interaction	0	1.177	0.963639	0.355	0.432184			0.790241	0.302	0.432184
MP:0008803	abnormal placental labyrinth vasculature morphology	0	1.113	0.9344	0.355	0.432184			0.9283	0.39	0.432184
MP:0002882	abnormal neuron morphology	0	1.465	1.09999	0.357	0.432184			0.877879	0.362	0.432184
MP:0009403	increased variability of skeletal muscle fiber size	0	1.068	0.919903	0.361	0.432184			0.908723	0.391	0.432184
MP:0005425	increased macrophage cell number	0	1.01	0.877879	0.362	0.432184			0.934786	0.272	0.432184
MP:0000414	alopecia	0	1.426	1.09166	0.363	0.432184			0.95332	0.068	0.40406
MP:0005266	abnormal metabolism	0	1.391	1.07204	0.363	0.432184			0.80044	0.22	0.432184
MP:0003674	oxidative stress	0	1.392	1.09888	0.364	0.432184			0.92018	0.252	0.432184
MP:0005015	increased T cell number	0	1.5	1.12662	0.364	0.432184			0.92709	0.064	0.401067
MP:0009643	abnormal urine homeostasis	0	1.457	1.09698	0.368	0.432184			0.762681	0.195	0.432184
MP:0001429	dehydration	0	1.346	1.06744	0.37	0.432184			0.730729	0.173	0.432184
MP:0002161	abnormal fertility/fecundity	0	1.26	1.02247	0.37	0.432184			0.68589	0.164	0.432184
MP:0000790	abnormal stratification in cerebral cortex	0	1.047	0.906428	0.372	0.432184			0.873862	0.204	0.432184
MP:0004978	decreased B-1 B cell number	0	1.068	0.935014	0.372	0.432184			0.928244	0.21	0.432184
MP:0001469	abnormal contextual conditioning behavior	0	1.021	0.894068	0.373	0.432184			0.771083	0.183	0.432184
MP:0001407	short stride length	0	1.167	0.976763	0.377	0.432184			0.784931	0.174	0.432184
MP:0004180	failure of initiation of embryo turning	0	1.092	0.955222	0.378	0.432184			0.850389	0.192	0.432184
MP:0008143	abnormal dendrite morphology	0	1.167	1.00405	0.381	0.432184			0.650691	0.008	0.158316
MP:0008498	decreased IgG3 level	0	1.318	1.08261	0.382	0.432184			0.841789	0.182	0.432184
MP:0009546	absent gastric milk in neonates	0	1.052	0.936041	0.382	0.432184			0.796624	0.031	0.2914
MP:0000921	demyelination	0	1.127	0.998934	0.383	0.432184			0.843775	0.154	0.432184
MP:0001489	decreased startle reflex	0	1.249	1.04311	0.383	0.432184			0.829979	0.005	0.110588
MP:0004174	abnormal spine curvature	0	1.281	1.06826	0.386	0.432184			0.789762	0.156	0.432184
MP:0000689	abnormal spleen morphology	0	1.177	1.03186	0.387	0.432184			0.791769	0.161	0.432184
MP:0004007	abnormal lung vasculature morphology	0	1.049	0.921655	0.389	0.432184			0.782417	0.147	0.432184
MP:0004811	abnormal neuron physiology	0	1.173	1.02573	0.389	0.432184			0.801634	0.002	0.0626667
MP:0000780	abnormal corpus callosum morphology	0	1.038	0.933503	0.39	0.432184			0.793578	0.024	0.265412
MP:0002109	abnormal limb morphology	0	1.072	0.975586	0.39	0.432184			0.739751	0.122	0.432184
MP:0004201	fetal growth retardation	0	1.086	0.954733	0.39	0.432184			0.707726	0.115	0.432184
MP:0004609	vertebral fusion	0	1.011	0.9283	0.39	0.432184			0.753121	0.131	0.432184
MP:0001392	abnormal locomotor behavior	0	1.187	1.02717	0.391	0.432184			0.736944	0.116	0.432184
MP:0003871	abnormal myelin sheath morphology	0	1.217	1.05784	0.391	0.432184			0.733933	0.115	0.432184
MP:0005179	decreased circulating cholesterol level	0	1.343	1.10932	0.391	0.432184			0.770704	0.116	0.432184
MP:0008597	decreased circulating interleukin-6 level	0	1.007	0.908723	0.391	0.432184			0.741855	0	0.0341818
MP:0000260	abnormal angiogenesis	0	1.055	0.959633	0.392	0.432184			0.730153	0.016	0.231385
MP:0000599	enlarged liver	0	1.29	1.09412	0.394	0.432184			0.718847	0.108	0.432184
MP:0000274	enlarged heart	0	1.269	1.08343	0.398	0.432184			0.701421	0.095	0.432184
MP:0005289	increased oxygen consumption	0	1.36	1.12056	0.398	0.432184			0.694656	0.091	0.432184
MP:0003651	abnormal axon extension	0	1.124	0.99177	0.399	0.432184			0.703488	0.098	0.432184
MP:0003638	abnormal response/metabolism to endogenous compounds	0	1.12	1.0152	0.4	0.432184			0.667698	0.08	0.417205
MP:0000961	abnormal dorsal root ganglion morphology	0	1.024	0.950962	0.407	0.437234			0.659905	0.071	0.40406
MP:0001394	circling	0	1.156	1.05773	0.409	0.438131			0.63191	0.067	0.40406
MP:0004076	abnormal vitelline vascular remodeling	0	1.026	0.951961	0.411	0.439023			0.609646	0.052	0.362074
MP:0008866	chromosomal instability	0	1.027	0.977357	0.436	0.460258			0.631213	0.066	0.40406
									0.583859	0.045	0.36
									0.580048	0.047	0.361255
									0.596687	0.049	0.361255
									0.594327	0.055	0.376
									0.555593	0.037	0.309156
									0.636588	0.057	0.376
									0.546427	0.036	0.307636
									0.559958	0.036	0.307636
									0.506999	0.022	0.262061
									0.474047	0.018	0.246345
									0.468891	0.019	0.246345
									0.453516	0.015	0.231385
									0.457083	0.016	0.231385
									0.43629	0.009	0.1692
									0.435326	0.012	0.214857
									0.436795	0.015	0.231385
									0.385025	0.001	0.0341818
									0.342393	0.005	0.110588
									0.331489	0.004	0.107429
									0.31883	0.003	0.0867692
									0.230037	0	0.0341818
									0.20959	0	0.0341818
									0.20069	0	0.0341818
									0.196057	0	0.0341818
									0.178726	0	0.0341818
									0.156203	0	0.0341818
									0.149978	0	0.0341818
									0.14007	0	0.0341818
									0.070569	0	0.0341818

[truncated: 8 more sheets: Table S11, Table S12, Table S13, Table S14, Table S15, Table S16, Table S17, Table S18]
